# Supplementary material for: Genomic Evidence Supports the Recognition of Endometriosis as an Inflammatory Systemic Disease and Reveals Disease-Specific Therapeutic Potentials of Targeting Neutrophil Degranulation
Source: Front Immunol. 2022 Mar 23;13:758440. doi: 10.3389/fimmu.2022.758440 (PMC8983833; doi:10.3389/fimmu.2022.758440)
Supplement: Supplementary file 2 [file Table_1.xlsx]

## Sheet: Table S1
Gene	Rank	Rating	Description
JUN	1	5	Jun proto-oncogene, AP-1 transcription factor subunit
UBA52	2	4.95724	ubiquitin A-52 residue ribosomal protein fusion product 1
MAPK3	3	4.91251	mitogen-activated protein kinase 3
CTNNB1	4	4.80333	catenin beta 1
RPS27A	5	4.7775	ribosomal protein S27a
MAPK1	6	4.77678	mitogen-activated protein kinase 1
STAT3	7	4.72217	signal transducer and activator of transcription 3
FGF2	8	4.69483	fibroblast growth factor 2
MAPK8	9	4.69144	mitogen-activated protein kinase 8
AKT1	10	4.65595	AKT serine/threonine kinase 1
ACTB	11	4.57818	actin beta
NFKB1	12	4.54117	nuclear factor kappa B subunit 1
UBB	13	4.5251	ubiquitin B
UBC	14	4.50186	ubiquitin C
SRC	15	4.48614	SRC proto-oncogene, non-receptor tyrosine kinase
STAT1	16	4.41756	signal transducer and activator of transcription 1
RUNX1	17	4.39793	RUNX family transcription factor 1
EP300	18	4.39392	E1A binding protein p300
ESR1	19	4.35759	estrogen receptor 1
FOS	20	4.35422	Fos proto-oncogene, AP-1 transcription factor subunit
PTEN	21	4.33412	phosphatase and tensin homolog
SMAD3	22	4.3258	SMAD family member 3
CBFB	23	4.27935	core-binding factor subunit beta
MAPK14	24	4.24987	mitogen-activated protein kinase 14
RELA	25	4.23028	RELA proto-oncogene, NF-kB subunit
AR	26	4.22397	androgen receptor
HSP90AA1	27	4.22134	heat shock protein 90 alpha family class A member 1
MAPK11	27	4.22134	mitogen-activated protein kinase 11
CREB1	29	4.21349	cAMP responsive element binding protein 1
TLR4	30	4.20827	toll like receptor 4
MTOR	31	4.20723	mechanistic target of rapamycin kinase
HSPA8	32	4.19166	heat shock protein family A (Hsp70) member 8
PIK3CA	33	4.17621	phosphatidylinositol-4,5-bisphosphate 3-kinase catalytic subunit alpha
GAPDH	34	4.17314	glyceraldehyde-3-phosphate dehydrogenase
HGF	35	4.17058	hepatocyte growth factor
PIK3R1	36	4.16394	phosphoinositide-3-kinase regulatory subunit 1
JAK1	37	4.16343	Janus kinase 1
EGFR	38	4.16292	epidermal growth factor receptor
PRKACB	39	4.15884	protein kinase cAMP-activated catalytic subunit beta
HRAS	40	4.15528	HRas proto-oncogene, GTPase
PRKACA	41	4.1401	protein kinase cAMP-activated catalytic subunit alpha
HSP90AB1	42	4.1396	heat shock protein 90 alpha family class B member 1
TGFB1	43	4.12854	transforming growth factor beta 1
EGF	44	4.12554	epidermal growth factor
PRKACG	45	4.09917	protein kinase cAMP-activated catalytic subunit gamma
MAPK10	46	4.07215	mitogen-activated protein kinase 10
MAPK9	47	4.07068	mitogen-activated protein kinase 9
STAT5B	48	4.06971	signal transducer and activator of transcription 5B
STAT5A	49	4.0663	signal transducer and activator of transcription 5A
CDC5L	50	4.06143	cell division cycle 5 like
ITGA2B	51	4.06095	integrin subunit alpha 2b
STAT6	52	4.04498	signal transducer and activator of transcription 6
NR3C1	53	4.04209	nuclear receptor subfamily 3 group C member 1
TP53	54	4.04113	tumor protein p53
IRS1	55	4.03344	insulin receptor substrate 1
THBS1	56	4.03248	thrombospondin 1
PRKCZ	57	4.03153	protein kinase C zeta
PPP2R1A	58	4.02435	protein phosphatase 2 scaffold subunit Aalpha
PPP2CA	59	4.02197	protein phosphatase 2 catalytic subunit alpha
SPP1	60	4.02101	secreted phosphoprotein 1
NFKBIA	61	4.0172	NFKB inhibitor alpha
CASP3	62	4.01673	caspase 3
NFATC1	63	4.00581	nuclear factor of activated T cells 1
NOTCH1	64	4.00013	notch receptor 1
MAPK12	65	3.99777	mitogen-activated protein kinase 12
TRIM24	66	3.99447	tripartite motif containing 24
MYC	67	3.99118	MYC proto-oncogene, bHLH transcription factor
MAPK13	68	3.98179	mitogen-activated protein kinase 13
CDH1	69	3.98039	cadherin 1
KRAS	70	3.97992	KRAS proto-oncogene, GTPase
MAP3K7	71	3.97711	mitogen-activated protein kinase kinase kinase 7
RAC1	72	3.97478	Rac family small GTPase 1
LYN	73	3.97338	LYN proto-oncogene, Src family tyrosine kinase
PPP2CB	74	3.97151	protein phosphatase 2 catalytic subunit beta
CDC42	75	3.95942	cell division cycle 42
PPP2R5C	76	3.95525	protein phosphatase 2 regulatory subunit B'gamma
NGFR	77	3.94601	nerve growth factor receptor
SP1	77	3.94601	Sp1 transcription factor
YWHAB	79	3.94463	tyrosine 3-monooxygenase/tryptophan 5-monooxygenase activation protein beta
ABL1	80	3.9336	ABL proto-oncogene 1, non-receptor tyrosine kinase
RHOA	81	3.93314	ras homolog family member A
SOS1	82	3.93131	SOS Ras/Rac guanine nucleotide exchange factor 1
PPP2R5A	83	3.92719	protein phosphatase 2 regulatory subunit B'alpha
CREBBP	84	3.91306	CREB binding protein
PPP2R5D	85	3.90898	protein phosphatase 2 regulatory subunit B'delta
AKT2	86	3.90762	AKT serine/threonine kinase 2
STAT4	87	3.89271	signal transducer and activator of transcription 4
CRK	88	3.88911	CRK proto-oncogene, adaptor protein
NRAS	89	3.87298	NRAS proto-oncogene, GTPase
RAF1	89	3.87298	Raf-1 proto-oncogene, serine/threonine kinase
NGF	91	3.86451	nerve growth factor
HTT	92	3.86095	huntingtin
NFATC2	93	3.85962	nuclear factor of activated T cells 2
TRAF6	94	3.85518	TNF receptor associated factor 6
ITGB3	95	3.84589	integrin subunit beta 3
CAV1	96	3.84236	caveolin 1
YAP1	97	3.8384	Yes1 associated transcriptional regulator
PSMD1	98	3.83664	proteasome 26S subunit, non-ATPase 1
ESR2	99	3.83181	estrogen receptor 2
GRB2	100	3.82348	growth factor receptor bound protein 2
PRKCA	101	3.81999	protein kinase C alpha
PPP2R1B	102	3.81824	protein phosphatase 2 scaffold subunit Abeta
ERBB2	103	3.8104	erb-b2 receptor tyrosine kinase 2
PLCG1	103	3.8104	phospholipase C gamma 1
YWHAZ	103	3.8104	tyrosine 3-monooxygenase/tryptophan 5-monooxygenase activation protein zeta
RPS6KB1	106	3.79738	ribosomal protein S6 kinase B1
IRS2	107	3.7909	insulin receptor substrate 2
CCND1	108	3.781	cyclin D1
LCK	108	3.781	LCK proto-oncogene, Src family tyrosine kinase
PTPN11	110	3.77928	protein tyrosine phosphatase non-receptor type 11
KDM7A	111	3.76643	lysine demethylase 7A
IL6	112	3.75153	interleukin 6
PRKCB	113	3.74601	protein kinase C beta
SHC1	114	3.73671	SHC adaptor protein 1
IL2	115	3.73375	interleukin 2
PGR	116	3.72954	progesterone receptor
SMAD2	117	3.72828	SMAD family member 2
CDK5	118	3.72366	cyclin dependent kinase 5
FN1	119	3.71695	fibronectin 1
PRKCD	119	3.71695	protein kinase C delta
NCOA3	121	3.69277	nuclear receptor coactivator 3
ITGAV	122	3.69153	integrin subunit alpha V
PPP2R5B	123	3.68656	protein phosphatase 2 regulatory subunit B'beta
HSPA4	124	3.68325	heat shock protein family A (Hsp70) member 4
PDPK1	125	3.66554	3-phosphoinositide dependent protein kinase 1
NOS3	126	3.6643	nitric oxide synthase 3
IL2RA	127	3.66266	interleukin 2 receptor subunit alpha
PSMA7	128	3.66143	proteasome 20S subunit alpha 7
GSK3B	129	3.65611	glycogen synthase kinase 3 beta
IL6ST	130	3.65448	interleukin 6 signal transducer
PPP2R5E	131	3.64794	protein phosphatase 2 regulatory subunit B'epsilon
TDGF1	132	3.64509	teratocarcinoma-derived growth factor 1
ITGB1	133	3.64265	integrin subunit beta 1
CDKN1A	134	3.64102	cyclin dependent kinase inhibitor 1A
BDNF	135	3.64021	brain derived neurotrophic factor
KPNB1	136	3.63696	karyopherin subunit beta 1
TNF	136	3.63696	tumor necrosis factor
MMP9	138	3.6329	matrix metallopeptidase 9
JAK3	139	3.62521	Janus kinase 3
BMP4	140	3.62198	bone morphogenetic protein 4
IL4	140	3.62198	interleukin 4
MAP2K4	142	3.61754	mitogen-activated protein kinase kinase 4
PPARG	143	3.61552	peroxisome proliferator activated receptor gamma
SNCA	144	3.61472	synuclein alpha
CCT2	145	3.60547	chaperonin containing TCP1 subunit 2
AKT3	146	3.60106	AKT serine/threonine kinase 3
CDH2	147	3.58987	cadherin 2
SMAD4	148	3.58827	SMAD family member 4
TXN	149	3.58788	thioredoxin
FYN	150	3.57277	FYN proto-oncogene, Src family tyrosine kinase
AURKA	151	3.56999	aurora kinase A
ILK	152	3.5696	integrin linked kinase
FOXO3	153	3.56841	forkhead box O3
PML	154	3.55972	PML nuclear body scaffold
VEGFA	155	3.55577	vascular endothelial growth factor A
CDKN1B	156	3.55341	cyclin dependent kinase inhibitor 1B
IL2RG	157	3.55026	interleukin 2 receptor subunit gamma
CDK1	158	3.54869	cyclin dependent kinase 1
DUSP1	159	3.54751	dual specificity phosphatase 1
APC	160	3.54359	APC regulator of WNT signaling pathway
CARM1	160	3.54359	coactivator associated arginine methyltransferase 1
BCL6	162	3.5428	BCL6 transcription repressor
DYNC1H1	163	3.54123	dynein cytoplasmic 1 heavy chain 1
VCL	163	3.54123	vinculin
YWHAQ	165	3.53732	tyrosine 3-monooxygenase/tryptophan 5-monooxygenase activation protein theta
JAK2	166	3.53653	Janus kinase 2
PTPN6	167	3.53028	protein tyrosine phosphatase non-receptor type 6
PSMB8	168	3.52989	proteasome 20S subunit beta 8
MAP3K5	169	3.52872	mitogen-activated protein kinase kinase kinase 5
GATA3	170	3.52716	GATA binding protein 3
VCP	171	3.52638	valosin containing protein
ACTG1	172	3.52521	actin gamma 1
CASP8	173	3.52482	caspase 8
MED1	174	3.52443	mediator complex subunit 1
IRF4	175	3.52131	interferon regulatory factor 4
ANXA2	176	3.51937	annexin A2
IRF7	177	3.5182	interferon regulatory factor 7
NCOR2	178	3.51393	nuclear receptor corepressor 2
SIRT1	179	3.51315	sirtuin 1
HIF1A	180	3.51199	hypoxia inducible factor 1 subunit alpha
CDC37	181	3.50618	cell division cycle 37, HSP90 cochaperone
ATF2	182	3.50154	activating transcription factor 2
IKBKB	183	3.4969	inhibitor of nuclear factor kappa B kinase subunit beta
CYFIP1	184	3.49305	cytoplasmic FMR1 interacting protein 1
YWHAH	185	3.49035	tyrosine 3-monooxygenase/tryptophan 5-monooxygenase activation protein eta
PRKCG	186	3.48766	protein kinase C gamma
NCOA1	187	3.48458	nuclear receptor coactivator 1
JUP	188	3.47767	junction plakoglobin
PTK2	189	3.4704	protein tyrosine kinase 2
STAM	190	3.46811	signal transducing adaptor molecule
CDK4	191	3.46734	cyclin dependent kinase 4
MDM2	192	3.46505	MDM2 proto-oncogene
MET	193	3.46314	MET proto-oncogene, receptor tyrosine kinase
CD36	194	3.46276	CD36 molecule
MEF2C	195	3.46048	myocyte enhancer factor 2C
GATA1	196	3.4601	GATA binding protein 1
SORT1	197	3.45553	sortilin 1
IRF3	198	3.45249	interferon regulatory factor 3
XIAP	199	3.45211	X-linked inhibitor of apoptosis
CDK6	200	3.45173	cyclin dependent kinase 6
FOXO1	201	3.45059	forkhead box O1
IGF1	201	3.45059	insulin like growth factor 1
IRF1	203	3.44603	interferon regulatory factor 1
MAP2K1	204	3.44565	mitogen-activated protein kinase kinase 1
UBE2D1	205	3.44414	ubiquitin conjugating enzyme E2 D1
CHUK	206	3.44035	component of inhibitor of nuclear factor kappa B kinase complex
APOA1	207	3.43959	apolipoprotein A1
NCOA2	208	3.43846	nuclear receptor coactivator 2
SFN	209	3.43695	stratifin
CCNB1	210	3.43392	cyclin B1
APCS	211	3.43241	amyloid P component, serum
AGO2	212	3.42488	argonaute RISC catalytic component 2
HSPA5	213	3.4245	heat shock protein family A (Hsp70) member 5
IL10	214	3.42186	interleukin 10
KDR	215	3.42149	kinase insert domain receptor
APP	216	3.42074	amyloid beta precursor protein
MAP3K1	217	3.42036	mitogen-activated protein kinase kinase kinase 1
CCT8	218	3.41961	chaperonin containing TCP1 subunit 8
IKBKG	218	3.41961	inhibitor of nuclear factor kappa B kinase regulatory subunit gamma
BECN1	220	3.41173	beclin 1
PPP1CC	221	3.40648	protein phosphatase 1 catalytic subunit gamma
AXIN1	222	3.40461	axin 1
FOXP3	223	3.40424	forkhead box P3
DYNLL1	224	3.40312	dynein light chain LC8-type 1
SYK	225	3.40274	spleen associated tyrosine kinase
TERT	226	3.39453	telomerase reverse transcriptase
TSC2	227	3.38858	TSC complex subunit 2
PPP1CA	228	3.38709	protein phosphatase 1 catalytic subunit alpha
LMO4	229	3.38672	LIM domain only 4
APOA2	230	3.38597	apolipoprotein A2
BCL2	231	3.38263	BCL2 apoptosis regulator
IL6R	232	3.38189	interleukin 6 receptor
IQGAP1	233	3.38152	IQ motif containing GTPase activating protein 1
ARRB2	234	3.3804	arrestin beta 2
PPP1CB	235	3.37521	protein phosphatase 1 catalytic subunit beta
CTSD	236	3.37336	cathepsin D
FAS	237	3.37077	Fas cell surface death receptor
CBLB	238	3.36966	Cbl proto-oncogene B
ARRB1	239	3.36818	arrestin beta 1
EPO	240	3.36523	erythropoietin
MAPKAPK2	241	3.36302	MAPK activated protein kinase 2
RXRA	242	3.36043	retinoid X receptor alpha
KAT2B	243	3.36007	lysine acetyltransferase 2B
XPO1	244	3.35896	exportin 1
CDKN2A	245	3.35712	cyclin dependent kinase inhibitor 2A
EGR1	246	3.35675	early growth response 1
RB1	246	3.35675	RB transcriptional corepressor 1
HMGB1	248	3.34793	high mobility group box 1
SND1	249	3.34756	staphylococcal nuclease and tudor domain containing 1
MAP2K7	250	3.34499	mitogen-activated protein kinase kinase 7
FGG	251	3.34352	fibrinogen gamma chain
FGA	252	3.33766	fibrinogen alpha chain
PTGES3	252	3.33766	prostaglandin E synthase 3
HDAC1	254	3.3362	histone deacetylase 1
MAPT	254	3.3362	microtubule associated protein tau
TLR2	256	3.33218	toll like receptor 2
TRAF2	257	3.33181	TNF receptor associated factor 2
CD44	258	3.33072	CD44 molecule (Indian blood group)
FASLG	259	3.3278	Fas ligand
IFNG	260	3.32451	interferon gamma
YWHAE	261	3.3216	tyrosine 3-monooxygenase/tryptophan 5-monooxygenase activation protein epsilon
ITGA1	262	3.31942	integrin subunit alpha 1
VWF	263	3.31832	von Willebrand factor
RAP1B	264	3.31542	RAP1B, member of RAS oncogene family
VAV1	265	3.31251	vav guanine nucleotide exchange factor 1
VDAC1	266	3.30888	voltage dependent anion channel 1
CTNNA1	267	3.30852	catenin alpha 1
TGFB3	268	3.30779	transforming growth factor beta 3
ARAF	269	3.30707	A-Raf proto-oncogene, serine/threonine kinase
PIK3CB	270	3.30634	phosphatidylinositol-4,5-bisphosphate 3-kinase catalytic subunit beta
NCOR1	271	3.30598	nuclear receptor corepressor 1
PDGFB	272	3.30381	platelet derived growth factor subunit B
BCL2L11	273	3.29838	BCL2 like 11
SERPINE1	274	3.29802	serpin family E member 1
HSPB1	275	3.29693	heat shock protein family B (small) member 1
FLNA	276	3.29585	filamin A
PSMC1	277	3.29152	proteasome 26S subunit, ATPase 1
IL1B	278	3.28899	interleukin 1 beta
PSMB9	279	3.28827	proteasome 20S subunit beta 9
PTK6	280	3.28791	protein tyrosine kinase 6
PSMD5	281	3.28755	proteasome 26S subunit, non-ATPase 5
SNAI1	282	3.28647	snail family transcriptional repressor 1
KIT	283	3.28611	KIT proto-oncogene, receptor tyrosine kinase
ACTA2	284	3.28395	actin alpha 2, smooth muscle
MAP2K6	285	3.28359	mitogen-activated protein kinase kinase 6
STAT2	286	3.28323	signal transducer and activator of transcription 2
NCK1	287	3.28287	NCK adaptor protein 1
PSMC2	288	3.28251	proteasome 26S subunit, ATPase 2
HSPA1A	289	3.28179	heat shock protein family A (Hsp70) member 1A
BCL2L1	290	3.27891	BCL2 like 1
INS	291	3.27748	insulin
SPI1	291	3.27748	Spi-1 proto-oncogene
LMNA	293	3.27532	lamin A/C
BID	294	3.27138	BH3 interacting domain death agonist
NF1	295	3.27102	neurofibromin 1
HSF1	296	3.2703	heat shock transcription factor 1
MITF	296	3.2703	melanocyte inducing transcription factor
PSMA3	298	3.26922	proteasome 20S subunit alpha 3
RAP1A	298	3.26922	RAP1A, member of RAS oncogene family
BRAF	300	3.26743	B-Raf proto-oncogene, serine/threonine kinase
TUBB4B	301	3.266	tubulin beta 4B class IVb
WASL	302	3.26528	WASP like actin nucleation promoting factor
RPS6KB2	303	3.26242	ribosomal protein S6 kinase B2
PSMD4	304	3.26207	proteasome 26S subunit, non-ATPase 4
ETS1	305	3.26171	ETS proto-oncogene 1, transcription factor
PRKCI	306	3.26135	protein kinase C iota
SMARCA4	307	3.25528	SWI/SNF related, matrix associated, actin dependent regulator of chromatin, subfamily a, member 4
PSMC5	308	3.25492	proteasome 26S subunit, ATPase 5
RACK1	309	3.25349	receptor for activated C kinase 1
HSPA9	310	3.25207	heat shock protein family A (Hsp70) member 9
PRKCE	310	3.25207	protein kinase C epsilon
RAC2	312	3.24744	Rac family small GTPase 2
CEBPB	313	3.24637	CCAAT enhancer binding protein beta
CSK	313	3.24637	C-terminal Src kinase
GP1BA	313	3.24637	glycoprotein Ib platelet subunit alpha
H2BC13	316	3.24566	H2B clustered histone 13
CAMK2B	317	3.24174	calcium/calmodulin dependent protein kinase II beta
FGB	318	3.24032	fibrinogen beta chain
FGFR1	318	3.24032	fibroblast growth factor receptor 1
NOTCH3	320	3.23819	notch receptor 3
SOX2	321	3.23713	SRY-box transcription factor 2
PSMA1	322	3.23464	proteasome 20S subunit alpha 1
OGT	323	3.23429	O-linked N-acetylglucosamine (GlcNAc) transferase
PDGFRB	324	3.23216	platelet derived growth factor receptor beta
PTPN2	325	3.22331	protein tyrosine phosphatase non-receptor type 2
YWHAG	326	3.22296	tyrosine 3-monooxygenase/tryptophan 5-monooxygenase activation protein gamma
DAXX	327	3.22225	death domain associated protein
IL2RB	328	3.2219	interleukin 2 receptor subunit beta
B2M	329	3.22084	beta-2-microglobulin
EIF2AK2	330	3.22048	eukaryotic translation initiation factor 2 alpha kinase 2
ATG7	331	3.22013	autophagy related 7
FGFR2	332	3.21837	fibroblast growth factor receptor 2
MAPKAPK3	333	3.21731	MAPK activated protein kinase 3
HGS	334	3.21448	hepatocyte growth factor-regulated tyrosine kinase substrate
KSR1	335	3.21378	kinase suppressor of ras 1
IGF1R	336	3.21131	insulin like growth factor 1 receptor
MAP2K2	337	3.2099	mitogen-activated protein kinase kinase 2
HLA-DRA	338	3.20955	major histocompatibility complex, class II, DR alpha
ERBB3	339	3.20568	erb-b2 receptor tyrosine kinase 3
GAB2	340	3.20533	GRB2 associated binding protein 2
SKP1	341	3.1969	S-phase kinase associated protein 1
SMAD7	342	3.19479	SMAD family member 7
H2BC21	343	3.19234	H2B clustered histone 21
SP100	344	3.19094	SP100 nuclear antigen
YY1	345	3.18884	YY1 transcription factor
IGF2	346	3.18849	insulin like growth factor 2
LAMB1	346	3.18849	laminin subunit beta 1
PAK1	348	3.18744	p21 (RAC1) activated kinase 1
GAB1	349	3.18709	GRB2 associated binding protein 1
PTPN1	350	3.18359	protein tyrosine phosphatase non-receptor type 1
H2BC9	351	3.18184	H2B clustered histone 9
CTTN	352	3.18149	cortactin
SDC2	353	3.18114	syndecan 2
H2BC17	354	3.1808	H2B clustered histone 17
IGFBP3	355	3.17661	insulin like growth factor binding protein 3
TGFB2	355	3.17661	transforming growth factor beta 2
PSEN1	357	3.17521	presenilin 1
CFTR	358	3.17486	CF transmembrane conductance regulator
CXCL8	359	3.17382	C-X-C motif chemokine ligand 8
HLA-DRB1	360	3.17242	major histocompatibility complex, class II, DR beta 1
MAPK7	360	3.17242	mitogen-activated protein kinase 7
CLTC	362	3.17138	clathrin heavy chain
SOD1	363	3.17033	superoxide dismutase 1
H2AC20	364	3.16894	H2A clustered histone 20
H2BC5	365	3.1679	H2B clustered histone 5
PPP3CB	366	3.1672	protein phosphatase 3 catalytic subunit beta
PRKAR2A	367	3.16685	protein kinase cAMP-dependent type II regulatory subunit alpha
H2AC6	368	3.16581	H2A clustered histone 6
PROC	369	3.16511	protein C, inactivator of coagulation factors Va and VIIIa
H2AC14	370	3.16303	H2A clustered histone 14
MMP3	370	3.16303	matrix metallopeptidase 3
H2BC1	372	3.16268	H2B clustered histone 1
H2AC7	373	3.16233	H2A clustered histone 7
ADAM10	374	3.16198	ADAM metallopeptidase domain 10
YES1	375	3.16094	YES proto-oncogene 1, Src family tyrosine kinase
PRKAR2B	376	3.15955	protein kinase cAMP-dependent type II regulatory subunit beta
TLN1	376	3.15955	talin 1
H2BC14	378	3.15678	H2B clustered histone 14
ERBB4	379	3.15643	erb-b2 receptor tyrosine kinase 4
AJUBA	380	3.15608	ajuba LIM protein
H2BC15	381	3.15574	H2B clustered histone 15
H2BC3	382	3.1547	H2B clustered histone 3
RUVBL1	382	3.1547	RuvB like AAA ATPase 1
H2BC11	384	3.15331	H2B clustered histone 11
MEN1	384	3.15331	menin 1
H2BC12	386	3.15296	H2B clustered histone 12
PSMD2	387	3.15158	proteasome 26S subunit, non-ATPase 2
PPARGC1A	388	3.15088	PPARG coactivator 1 alpha
PRKAR1A	389	3.14915	protein kinase cAMP-dependent type I regulatory subunit alpha
AKAP9	390	3.14881	A-kinase anchoring protein 9
PPARA	390	3.14881	peroxisome proliferator activated receptor alpha
PRKD1	392	3.14777	protein kinase D1
UBQLN2	392	3.14777	ubiquilin 2
ATF4	394	3.14673	activating transcription factor 4
PLK1	395	3.14638	polo like kinase 1
RIPK1	395	3.14638	receptor interacting serine/threonine kinase 1
NOTCH4	397	3.14569	notch receptor 4
CDC20	398	3.14431	cell division cycle 20
NANOG	398	3.14431	Nanog homeobox
APOA5	400	3.14016	apolipoprotein A5
PIK3CD	401	3.13878	phosphatidylinositol-4,5-bisphosphate 3-kinase catalytic subunit delta
NFATC3	402	3.13809	nuclear factor of activated T cells 3
ITGB4	403	3.13774	integrin subunit beta 4
CCND2	404	3.13636	cyclin D2
RUNX3	405	3.13429	RUNX family transcription factor 3
PPP3CA	406	3.1336	protein phosphatase 3 catalytic subunit alpha
PTPA	407	3.13223	protein phosphatase 2 phosphatase activator
PSMC4	408	3.13085	proteasome 26S subunit, ATPase 4
TGFBR1	409	3.13016	transforming growth factor beta receptor 1
CCT6A	410	3.12913	chaperonin containing TCP1 subunit 6A
SOCS3	410	3.12913	suppressor of cytokine signaling 3
CCND3	412	3.12775	cyclin D3
PSMD13	413	3.12672	proteasome 26S subunit, non-ATPase 13
PSMA5	414	3.12568	proteasome 20S subunit alpha 5
PSMD3	414	3.12568	proteasome 26S subunit, non-ATPase 3
ILF2	416	3.12362	interleukin enhancer binding factor 2
CANT1	417	3.12328	calcium activated nucleotidase 1
EPS15	418	3.12293	epidermal growth factor receptor pathway substrate 15
GNB1	419	3.12156	G protein subunit beta 1
RAN	420	3.12087	RAN, member RAS oncogene family
SLC2A4	420	3.12087	solute carrier family 2 member 4
PIK3R2	422	3.12053	phosphoinositide-3-kinase regulatory subunit 2
ZAP70	423	3.11984	zeta chain of T cell receptor associated protein kinase 70
PSMD12	424	3.11881	proteasome 26S subunit, non-ATPase 12
LAT	425	3.11572	linker for activation of T cells
PAK2	426	3.1116	p21 (RAC1) activated kinase 2
PAPSS1	427	3.11126	3'-phosphoadenosine 5'-phosphosulfate synthase 1
PSMC3	427	3.11126	proteasome 26S subunit, ATPase 3
CSF2	429	3.10955	colony stimulating factor 2
TUBB	430	3.10921	tubulin beta class I
CRTC2	431	3.10784	CREB regulated transcription coactivator 2
QKI	431	3.10784	QKI, KH domain containing RNA binding
TNFRSF1B	433	3.10681	TNF receptor superfamily member 1B
HDAC3	434	3.10612	histone deacetylase 3
ACTR3	435	3.10544	actin related protein 3
CCT7	436	3.10407	chaperonin containing TCP1 subunit 7
COL1A2	437	3.10373	collagen type I alpha 2 chain
RIPK2	438	3.10339	receptor interacting serine/threonine kinase 2
MAP2K3	439	3.10202	mitogen-activated protein kinase kinase 3
CCT4	440	3.10099	chaperonin containing TCP1 subunit 4
FKBP4	441	3.09758	FKBP prolyl isomerase 4
TOLLIP	441	3.09758	toll interacting protein
LY96	443	3.09655	lymphocyte antigen 96
LEP	444	3.09485	leptin
SMURF1	445	3.09382	SMAD specific E3 ubiquitin protein ligase 1
LRRK2	446	3.09212	leucine rich repeat kinase 2
BAX	447	3.09144	BCL2 associated X, apoptosis regulator
CTLA4	448	3.0911	cytotoxic T-lymphocyte associated protein 4
NOS1	448	3.0911	nitric oxide synthase 1
CSNK1D	450	3.09007	casein kinase 1 delta
CSNK2A1	451	3.08735	casein kinase 2 alpha 1
RANBP2	452	3.08701	RAN binding protein 2
PRKAA1	453	3.08565	protein kinase AMP-activated catalytic subunit alpha 1
ARID1A	454	3.0853	AT-rich interaction domain 1A
CASP9	454	3.0853	caspase 9
DNM2	456	3.08428	dynamin 2
EZH2	457	3.08394	enhancer of zeste 2 polycomb repressive complex 2 subunit
PARK7	458	3.08326	Parkinsonism associated deglycase
PSMD6	459	3.08292	proteasome 26S subunit, non-ATPase 6
CCT5	460	3.08156	chaperonin containing TCP1 subunit 5
COPS5	461	3.08054	COP9 signalosome subunit 5
AGO1	462	3.07986	argonaute RISC component 1
PRKAG1	463	3.07918	protein kinase AMP-activated non-catalytic subunit gamma 1
BAD	464	3.07782	BCL2 associated agonist of cell death
HDAC2	464	3.07782	histone deacetylase 2
PSMD14	466	3.07714	proteasome 26S subunit, non-ATPase 14
MEF2D	467	3.07511	myocyte enhancer factor 2D
PSMB2	468	3.07103	proteasome 20S subunit beta 2
VAMP2	469	3.07002	vesicle associated membrane protein 2
EPHA2	470	3.06832	EPH receptor A2
RPS6KA1	471	3.06595	ribosomal protein S6 kinase A1
CCT3	472	3.06527	chaperonin containing TCP1 subunit 3
CASP7	473	3.06392	caspase 7
TCP1	473	3.06392	t-complex 1
PPP2R2A	475	3.06358	protein phosphatase 2 regulatory subunit Balpha
COL1A1	476	3.06324	collagen type I alpha 1 chain
PXN	477	3.06054	paxillin
SMURF2	478	3.05918	SMAD specific E3 ubiquitin protein ligase 2
FOSL1	479	3.05884	FOS like 1, AP-1 transcription factor subunit
NOS2	480	3.05749	nitric oxide synthase 2
RAC3	481	3.05715	Rac family small GTPase 3
PSEN2	482	3.05479	presenilin 2
TIMP1	483	3.0531	TIMP metallopeptidase inhibitor 1
CD2AP	484	3.05243	CD2 associated protein
CRKL	485	3.05209	CRK like proto-oncogene, adaptor protein
CBL	486	3.05175	Cbl proto-oncogene
CD14	487	3.05141	CD14 molecule
RBX1	488	3.0504	ring-box 1
TBX21	489	3.0477	T-box transcription factor 21
GSN	490	3.04602	gelsolin
CAMK4	491	3.04568	calcium/calmodulin dependent protein kinase IV
BCAR1	492	3.044	BCAR1 scaffold protein, Cas family member
ADAM17	493	3.04299	ADAM metallopeptidase domain 17
JUNB	494	3.04231	JunB proto-oncogene, AP-1 transcription factor subunit
CUL1	495	3.04198	cullin 1
ITGB2	496	3.04164	integrin subunit beta 2
ACTR2	497	3.0413	actin related protein 2
KLF4	498	3.04029	Kruppel like factor 4
ZYX	499	3.03996	zyxin
NTRK1	500	3.03928	neurotrophic receptor tyrosine kinase 1
PSMD11	501	3.03827	proteasome 26S subunit, non-ATPase 11
PRKAA2	502	3.03794	protein kinase AMP-activated catalytic subunit alpha 2
NOTCH2	503	3.0376	notch receptor 2
DVL1	504	3.03558	dishevelled segment polarity protein 1
CAMK2D	505	3.03491	calcium/calmodulin dependent protein kinase II delta
ITGA6	505	3.03491	integrin subunit alpha 6
PAFAH1B1	507	3.03357	platelet activating factor acetylhydrolase 1b regulatory subunit 1
BIRC5	508	3.0329	baculoviral IAP repeat containing 5
UBE2I	509	3.03189	ubiquitin conjugating enzyme E2 I
MEF2A	510	3.03122	myocyte enhancer factor 2A
ACTA1	511	3.03088	actin alpha 1, skeletal muscle
KAT5	512	3.03055	lysine acetyltransferase 5
APOB	513	3.03021	apolipoprotein B
PRKDC	514	3.02987	protein kinase, DNA-activated, catalytic subunit
AP3B1	515	3.02954	adaptor related protein complex 3 subunit beta 1
EIF4E	515	3.02954	eukaryotic translation initiation factor 4E
PIK3R3	515	3.02954	phosphoinositide-3-kinase regulatory subunit 3
CEBPA	518	3.02786	CCAAT enhancer binding protein alpha
IFNAR1	519	3.02753	interferon alpha and beta receptor subunit 1
PEBP1	519	3.02753	phosphatidylethanolamine binding protein 1
DNAJC6	521	3.02685	DnaJ heat shock protein family (Hsp40) member C6
CAMK2G	522	3.02618	calcium/calmodulin dependent protein kinase II gamma
PTGS2	522	3.02618	prostaglandin-endoperoxide synthase 2
PSMA4	524	3.02451	proteasome 20S subunit alpha 4
GNAO1	525	3.0235	G protein subunit alpha o1
HSP90B1	526	3.02317	heat shock protein 90 beta family member 1
MAF	527	3.02283	MAF bZIP transcription factor
PPP3R1	527	3.02283	protein phosphatase 3 regulatory subunit B, alpha
HSPA1L	529	3.02149	heat shock protein family A (Hsp70) member 1 like
DVL3	530	3.02082	dishevelled segment polarity protein 3
ACAA1	531	3.02015	acetyl-CoA acyltransferase 1
PSMC6	532	3.01881	proteasome 26S subunit, ATPase 6
CALM1	533	3.01848	calmodulin 1
CAMK2A	533	3.01848	calcium/calmodulin dependent protein kinase II alpha
RPTOR	535	3.01781	regulatory associated protein of MTOR complex 1
PSMB10	536	3.01747	proteasome 20S subunit beta 10
CDK5R1	537	3.01647	cyclin dependent kinase 5 regulatory subunit 1
DYNC1I2	538	3.01547	dynein cytoplasmic 1 intermediate chain 2
FGF1	538	3.01547	fibroblast growth factor 1
CSNK1E	540	3.01513	casein kinase 1 epsilon
FKBP1A	540	3.01513	FKBP prolyl isomerase 1A
PSMB6	540	3.01513	proteasome 20S subunit beta 6
ERLIN2	543	3.01446	ER lipid raft associated 2
PSMA6	543	3.01446	proteasome 20S subunit alpha 6
TGOLN2	545	3.01279	trans-golgi network protein 2
PRKCQ	546	3.01179	protein kinase C theta
CREM	547	3.01145	cAMP responsive element modulator
COL3A1	548	3.01112	collagen type III alpha 1 chain
DSN1	549	3.00811	DSN1 component of MIS12 kinetochore complex
WNT1	550	3.00778	Wnt family member 1
ITGAM	551	3.00711	integrin subunit alpha M
MMP2	552	3.00645	matrix metallopeptidase 2
ELK1	553	3.00511	ETS transcription factor ELK1
TCF3	554	3.00378	transcription factor 3
IL1A	555	3.00278	interleukin 1 alpha
TGFBR2	556	3.00244	transforming growth factor beta receptor 2
PELP1	557	2.99978	proline, glutamate and leucine rich protein 1
GNB5	558	2.99944	G protein subunit beta 5
PDGFRA	558	2.99944	platelet derived growth factor receptor alpha
LRP2	560	2.99911	LDL receptor related protein 2
TNFRSF1A	561	2.99878	TNF receptor superfamily member 1A
ARNT	562	2.99778	aryl hydrocarbon receptor nuclear translocator
PPP5C	563	2.99744	protein phosphatase 5 catalytic subunit
PRKAB1	564	2.99478	protein kinase AMP-activated non-catalytic subunit beta 1
RANGAP1	564	2.99478	Ran GTPase activating protein 1
MAP3K3	566	2.99411	mitogen-activated protein kinase kinase kinase 3
PKM	567	2.99378	pyruvate kinase M1/2
HIP1R	568	2.99345	huntingtin interacting protein 1 related
CDC25C	569	2.99245	cell division cycle 25C
TFRC	569	2.99245	transferrin receptor
GAK	571	2.99179	cyclin G associated kinase
ISG15	571	2.99179	ISG15 ubiquitin like modifier
HSPA2	573	2.99145	heat shock protein family A (Hsp70) member 2
AURKB	574	2.98879	aurora kinase B
PLG	575	2.98647	plasminogen
STAM2	576	2.98614	signal transducing adaptor molecule 2
NPM1	577	2.9858	nucleophosmin 1
SHH	578	2.98448	sonic hedgehog signaling molecule
TLE3	579	2.98248	TLE family member 3, transcriptional corepressor
IKZF1	580	2.98182	IKAROS family zinc finger 1
TSC1	581	2.98116	TSC complex subunit 1
H2AX	582	2.98016	H2A.X variant histone
CDK2	583	2.9785	cyclin dependent kinase 2
CTBP1	584	2.97618	C-terminal binding protein 1
DVL2	585	2.97552	dishevelled segment polarity protein 2
PICALM	585	2.97552	phosphatidylinositol binding clathrin assembly protein
CFL1	587	2.96923	cofilin 1
GNG2	588	2.96328	G protein subunit gamma 2
MMP1	588	2.96328	matrix metallopeptidase 1
UBR4	590	2.96295	ubiquitin protein ligase E3 component n-recognin 4
WWTR1	591	2.96229	WW domain containing transcription regulator 1
BTK	592	2.96163	Bruton tyrosine kinase
INSR	593	2.96064	insulin receptor
RASA1	593	2.96064	RAS p21 protein activator 1
SH3GL2	595	2.95998	SH3 domain containing GRB2 like 2, endophilin A1
TRAF3	596	2.95932	TNF receptor associated factor 3
ESRP1	597	2.95899	epithelial splicing regulatory protein 1
WASF1	598	2.95734	WASP family member 1
TF	599	2.95569	transferrin
ALB	600	2.95536	albumin
WNT5A	601	2.95404	Wnt family member 5A
CD40LG	602	2.95371	CD40 ligand
CD40	603	2.95338	CD40 molecule
NCSTN	604	2.9514	nicastrin
RALA	605	2.95074	RAS like proto-oncogene A
NEDD4L	606	2.95009	NEDD4 like E3 ubiquitin protein ligase
SOX9	607	2.9491	SRY-box transcription factor 9
GNAZ	608	2.94679	G protein subunit alpha z
DNAJC3	609	2.94548	DnaJ heat shock protein family (Hsp40) member C3
IRF5	610	2.94515	interferon regulatory factor 5
CTNND1	611	2.94449	catenin delta 1
IRF2	611	2.94449	interferon regulatory factor 2
DNM1	613	2.94153	dynamin 1
MOV10	613	2.94153	Mov10 RISC complex RNA helicase
AGO3	615	2.94054	argonaute RISC catalytic component 3
KMT2A	615	2.94054	lysine methyltransferase 2A
IRF9	617	2.93956	interferon regulatory factor 9
NCK2	618	2.93792	NCK adaptor protein 2
FXR1	619	2.93759	FMR1 autosomal homolog 1
H2AZ1	620	2.93726	H2A.Z variant histone 1
ACTN1	621	2.93693	actinin alpha 1
TP53BP1	622	2.93594	tumor protein p53 binding protein 1
HCK	623	2.93562	HCK proto-oncogene, Src family tyrosine kinase
CAP1	624	2.93496	cyclase associated actin cytoskeleton regulatory protein 1
HFE	624	2.93496	homeostatic iron regulator
TNRC6B	626	2.9343	trinucleotide repeat containing adaptor 6B
IFNB1	627	2.93365	interferon beta 1
UBE2D3	628	2.93332	ubiquitin conjugating enzyme E2 D3
LPL	629	2.93299	lipoprotein lipase
AGO4	630	2.93266	argonaute RISC component 4
ANGPT1	631	2.93037	angiopoietin 1
DNAJA3	632	2.92938	DnaJ heat shock protein family (Hsp40) member A3
VCAM1	632	2.92938	vascular cell adhesion molecule 1
THRB	634	2.92742	thyroid hormone receptor beta
TNRC6A	634	2.92742	trinucleotide repeat containing adaptor 6A
IL4R	636	2.92643	interleukin 4 receptor
SMARCB1	637	2.92611	SWI/SNF related, matrix associated, actin dependent regulator of chromatin, subfamily b, member 1
EZR	638	2.92447	ezrin
QSOX1	638	2.92447	quiescin sulfhydryl oxidase 1
ITGA4	640	2.92316	integrin subunit alpha 4
SMAD1	641	2.9225	SMAD family member 1
TNRC6C	642	2.92054	trinucleotide repeat containing adaptor 6C
MYD88	643	2.91989	MYD88 innate immune signal transduction adaptor
TAB1	644	2.91956	TGF-beta activated kinase 1 (MAP3K7) binding protein 1
BIN1	645	2.9176	bridging integrator 1
H2AZ2	646	2.91367	H2A.Z variant histone 2
WDR5	646	2.91367	WD repeat domain 5
SUMO1	648	2.91269	small ubiquitin like modifier 1
FOXA1	649	2.91171	forkhead box A1
RANBP9	649	2.91171	RAN binding protein 9
SHISA5	651	2.91106	shisa family member 5
SMARCD3	652	2.91074	SWI/SNF related, matrix associated, actin dependent regulator of chromatin, subfamily d, member 3
RAB11A	653	2.90845	RAB11A, member RAS oncogene family
CAPZA1	654	2.90682	capping actin protein of muscle Z-line subunit alpha 1
MAP3K14	655	2.90649	mitogen-activated protein kinase kinase kinase 14
PKN1	656	2.90584	protein kinase N1
CUL3	657	2.90519	cullin 3
PRKAG2	657	2.90519	protein kinase AMP-activated non-catalytic subunit gamma 2
TFF1	659	2.90454	trefoil factor 1
H2AJ	660	2.90421	H2A.J histone
FADD	661	2.90388	Fas associated via death domain
PIAS1	662	2.9016	protein inhibitor of activated STAT 1
LAMTOR2	663	2.89802	late endosomal/lysosomal adaptor, MAPK and MTOR activator 2
BCL9	664	2.89769	BCL9 transcription coactivator
IRAK1	665	2.89672	interleukin 1 receptor associated kinase 1
AP2M1	666	2.89639	adaptor related protein complex 2 subunit mu 1
A1BG	667	2.89476	alpha-1-B glycoprotein
LEFTY2	667	2.89476	left-right determination factor 2
KITLG	669	2.89444	KIT ligand
SRF	669	2.89444	serum response factor
RAB5C	671	2.89411	RAB5C, member RAS oncogene family
PRKAB2	672	2.89379	protein kinase AMP-activated non-catalytic subunit beta 2
CEP290	673	2.89281	centrosomal protein 290
RARA	674	2.89086	retinoic acid receptor alpha
GJA1	675	2.89021	gap junction protein alpha 1
MARK3	676	2.88989	microtubule affinity regulating kinase 3
PIAS3	676	2.88989	protein inhibitor of activated STAT 3
ORM2	678	2.88956	orosomucoid 2
SOCS1	678	2.88956	suppressor of cytokine signaling 1
IGF2R	680	2.88891	insulin like growth factor 2 receptor
RPS6KA3	680	2.88891	ribosomal protein S6 kinase A3
CSNK2A2	682	2.88859	casein kinase 2 alpha 2
UBBP4	682	2.88859	ubiquitin B pseudogene 4
TRIM25	684	2.88664	tripartite motif containing 25
VAMP7	685	2.88501	vesicle associated membrane protein 7
IRF6	686	2.88372	interferon regulatory factor 6
SQSTM1	686	2.88372	sequestosome 1
PSMA2	688	2.88209	proteasome 20S subunit alpha 2
PSMD8	689	2.87982	proteasome 26S subunit, non-ATPase 8
IGFBP7	690	2.87917	insulin like growth factor binding protein 7
KPNA2	691	2.87852	karyopherin subunit alpha 2
CSF2RA	692	2.87788	colony stimulating factor 2 receptor subunit alpha
CNKSR1	693	2.87723	connector enhancer of kinase suppressor of Ras 1
SYT1	693	2.87723	synaptotagmin 1
IL13	695	2.87658	interleukin 13
BMP2	696	2.87593	bone morphogenetic protein 2
PSMB3	696	2.87593	proteasome 20S subunit beta 3
IL3	698	2.87496	interleukin 3
EDN1	699	2.87464	endothelin 1
GATA4	699	2.87464	GATA binding protein 4
MAPK6	701	2.87399	mitogen-activated protein kinase 6
OCRL	701	2.87399	OCRL inositol polyphosphate-5-phosphatase
CCNA2	703	2.87366	cyclin A2
HMOX2	704	2.87334	heme oxygenase 2
CD3G	705	2.87302	CD3g molecule
PSMB4	705	2.87302	proteasome 20S subunit beta 4
PSMB1	707	2.87269	proteasome 20S subunit beta 1
RXRB	707	2.87269	retinoid X receptor beta
PSMB5	709	2.87237	proteasome 20S subunit beta 5
PSMB7	710	2.87107	proteasome 20S subunit beta 7
NKX2-5	711	2.87075	NK2 homeobox 5
IDE	712	2.87043	insulin degrading enzyme
ROBO1	713	2.86913	roundabout guidance receptor 1
SEM1	714	2.86881	SEM1 26S proteasome complex subunit
TEK	715	2.86816	TEK receptor tyrosine kinase
GNAI1	716	2.86784	G protein subunit alpha i1
PCNA	717	2.86687	proliferating cell nuclear antigen
TSG101	717	2.86687	tumor susceptibility 101
BIRC3	719	2.86622	baculoviral IAP repeat containing 3
TYK2	720	2.86557	tyrosine kinase 2
PSMD7	721	2.86525	proteasome 26S subunit, non-ATPase 7
PIK3C2A	722	2.86331	phosphatidylinositol-4-phosphate 3-kinase catalytic subunit type 2 alpha
CASP1	723	2.86266	caspase 1
NPPA	724	2.86234	natriuretic peptide A
FOSB	725	2.86137	FosB proto-oncogene, AP-1 transcription factor subunit
TUBA1A	726	2.8604	tubulin alpha 1a
PSME3	727	2.85976	proteasome activator subunit 3
FGF23	728	2.85943	fibroblast growth factor 23
NFE2L2	729	2.85911	nuclear factor, erythroid 2 like 2
PSME2	730	2.85782	proteasome activator subunit 2
UBE2N	731	2.85749	ubiquitin conjugating enzyme E2 N
A2M	732	2.85685	alpha-2-macroglobulin
PSMD10	733	2.85653	proteasome 26S subunit, non-ATPase 10
PSMA8	734	2.85394	proteasome 20S subunit alpha 8
ADRB2	735	2.8533	adrenoceptor beta 2
HDAC5	735	2.8533	histone deacetylase 5
FGFR3	737	2.85298	fibroblast growth factor receptor 3
PSMD9	737	2.85298	proteasome 26S subunit, non-ATPase 9
PSME4	739	2.85265	proteasome activator subunit 4
IL5	740	2.85201	interleukin 5
AGTRAP	741	2.85169	angiotensin II receptor associated protein
PSME1	741	2.85169	proteasome activator subunit 1
S100B	741	2.85169	S100 calcium binding protein B
FGR	744	2.85072	FGR proto-oncogene, Src family tyrosine kinase
AP2A1	745	2.8504	adaptor related protein complex 2 subunit alpha 1
PAX5	745	2.8504	paired box 5
NUP107	747	2.85008	nucleoporin 107
TFAP2A	747	2.85008	transcription factor AP-2 alpha
THRA	749	2.84975	thyroid hormone receptor alpha
UBE2D2	749	2.84975	ubiquitin conjugating enzyme E2 D2
FKBP5	751	2.84943	FKBP prolyl isomerase 5
PSMF1	752	2.84911	proteasome inhibitor subunit 1
TNFSF11	753	2.84846	TNF superfamily member 11
RUVBL2	754	2.84782	RuvB like AAA ATPase 2
AP2B1	755	2.8475	adaptor related protein complex 2 subunit beta 1
PSMB11	756	2.84718	proteasome subunit beta 11
ETS2	757	2.84685	ETS proto-oncogene 2, transcription factor
CHEK1	758	2.84589	checkpoint kinase 1
CLASP1	758	2.84589	cytoplasmic linker associated protein 1
NUMB	760	2.84556	NUMB endocytic adaptor protein
NUP133	761	2.84524	nucleoporin 133
TRAK1	761	2.84524	trafficking kinesin protein 1
INPPL1	763	2.84428	inositol polyphosphate phosphatase like 1
ORM1	763	2.84428	orosomucoid 1
APBB1IP	765	2.84395	amyloid beta precursor protein binding family B member 1 interacting protein
NUMA1	765	2.84395	nuclear mitotic apparatus protein 1
DDX58	767	2.84363	DExD/H-box helicase 58
RXRG	768	2.84299	retinoid X receptor gamma
PPIA	769	2.84235	peptidylprolyl isomerase A
GNB4	770	2.84138	G protein subunit beta 4
STUB1	770	2.84138	STIP1 homology and U-box containing protein 1
JAG1	772	2.84074	jagged canonical Notch ligand 1
STIP1	772	2.84074	stress induced phosphoprotein 1
CNKSR2	774	2.84041	connector enhancer of kinase suppressor of Ras 2
FAF2	775	2.83623	Fas associated factor family member 2
GNB3	776	2.83591	G protein subunit beta 3
GNB2	777	2.83559	G protein subunit beta 2
CSF2RB	778	2.83431	colony stimulating factor 2 receptor subunit beta
MLST8	779	2.83334	MTOR associated protein, LST8 homolog
FAM114A2	780	2.83302	family with sequence similarity 114 member A2
FAM131B	780	2.83302	family with sequence similarity 131 member B
KIAA1549	780	2.83302	KIAA1549
INPP5D	783	2.8327	inositol polyphosphate-5-phosphatase D
CASP6	784	2.83206	caspase 6
MPRIP	785	2.83013	myosin phosphatase Rho interacting protein
LAMTOR3	786	2.82981	late endosomal/lysosomal adaptor, MAPK and MTOR activator 3
POU5F1	786	2.82981	POU class 5 homeobox 1
FABP5	788	2.8282	fatty acid binding protein 5
AGT	789	2.82788	angiotensinogen
AGGF1	790	2.82756	angiogenic factor with G-patch and FHA domains 1
CLCN6	791	2.82724	chloride voltage-gated channel 6
MBTPS1	791	2.82724	membrane bound transcription factor peptidase, site 1
TENT4A	793	2.82692	terminal nucleotidyltransferase 4A
KSR2	794	2.8266	kinase suppressor of ras 2
P4HB	795	2.82532	prolyl 4-hydroxylase subunit beta
SMARCD1	795	2.82532	SWI/SNF related, matrix associated, actin dependent regulator of chromatin, subfamily d, member 1
CAPZA2	797	2.825	capping actin protein of muscle Z-line subunit alpha 2
SERPINA1	798	2.82468	serpin family A member 1
ZC3HAV1	798	2.82468	zinc finger CCCH-type containing, antiviral 1
CLTA	800	2.82275	clathrin light chain A
FHL2	801	2.82147	four and a half LIM domains 2
PRMT1	801	2.82147	protein arginine methyltransferase 1
ICAM1	803	2.82083	intercellular adhesion molecule 1
PRKAR1B	803	2.82083	protein kinase cAMP-dependent type I regulatory subunit beta
MPO	805	2.81987	myeloperoxidase
NRG1	806	2.81955	neuregulin 1
ACTR10	807	2.81859	actin related protein 10
BCR	807	2.81859	BCR activator of RhoGEF and GTPase
FOSL2	807	2.81859	FOS like 2, AP-1 transcription factor subunit
F5	810	2.81763	coagulation factor V
FOXO4	811	2.81602	forkhead box O4
TNS1	811	2.81602	tensin 1
SMARCC1	813	2.81474	SWI/SNF related, matrix associated, actin dependent regulator of chromatin subfamily c member 1
DCTN2	814	2.81442	dynactin subunit 2
LAMC1	815	2.81378	laminin subunit gamma 1
NUP43	815	2.81378	nucleoporin 43
IL3RA	817	2.81314	interleukin 3 receptor subunit alpha
CCT6B	818	2.81282	chaperonin containing TCP1 subunit 6B
SMARCC2	818	2.81282	SWI/SNF related, matrix associated, actin dependent regulator of chromatin subfamily c member 2
PAK3	820	2.81218	p21 (RAC1) activated kinase 3
MYB	821	2.81186	MYB proto-oncogene, transcription factor
TAB2	821	2.81186	TGF-beta activated kinase 1 (MAP3K7) binding protein 2
MMP7	823	2.8109	matrix metallopeptidase 7
ITGB5	824	2.81026	integrin subunit beta 5
MAP4K4	824	2.81026	mitogen-activated protein kinase kinase kinase kinase 4
MAPK8IP1	824	2.81026	mitogen-activated protein kinase 8 interacting protein 1
UBQLN1	827	2.80931	ubiquilin 1
SPHK1	828	2.80899	sphingosine kinase 1
LAMB2	829	2.80835	laminin subunit beta 2
PLCG2	830	2.80803	phospholipase C gamma 2
FGF4	831	2.80771	fibroblast growth factor 4
TRADD	832	2.80739	TNFRSF1A associated via death domain
PIN1	833	2.80643	peptidylprolyl cis/trans isomerase, NIMA-interacting 1
DYNLL2	834	2.80515	dynein light chain LC8-type 2
CSF1	835	2.80419	colony stimulating factor 1
EPAS1	835	2.80419	endothelial PAS domain protein 1
SDC4	837	2.80292	syndecan 4
STK11	838	2.80228	serine/threonine kinase 11
VAMP8	838	2.80228	vesicle associated membrane protein 8
AXL	840	2.801	AXL receptor tyrosine kinase
STK11IP	840	2.801	serine/threonine kinase 11 interacting protein
RARB	842	2.80036	retinoic acid receptor beta
DLL1	843	2.7994	delta like canonical Notch ligand 1
GP9	844	2.79845	glycoprotein IX platelet
GPC3	845	2.79685	glypican 3
MAPRE1	845	2.79685	microtubule associated protein RP/EB family member 1
NUP85	845	2.79685	nucleoporin 85
NUP160	848	2.79653	nucleoporin 160
SEC13	848	2.79653	SEC13 homolog, nuclear pore and COPII coat complex component
DOCK2	850	2.79621	dedicator of cytokinesis 2
NUP37	850	2.79621	nucleoporin 37
MYOD1	852	2.79589	myogenic differentiation 1
SH3KBP1	852	2.79589	SH3 domain containing kinase binding protein 1
ACTL6A	854	2.79398	actin like 6A
BUB3	854	2.79398	BUB3 mitotic checkpoint protein
SYNJ2	856	2.79366	synaptojanin 2
ROCK2	857	2.79334	Rho associated coiled-coil containing protein kinase 2
GLI2	858	2.79302	GLI family zinc finger 2
NUTF2	858	2.79302	nuclear transport factor 2
DCTN1	860	2.79271	dynactin subunit 1
CKAP5	861	2.79207	cytoskeleton associated protein 5
RBBP5	862	2.78888	RB binding protein 5, histone lysine methyltransferase complex subunit
PTK2B	863	2.78856	protein tyrosine kinase 2 beta
VEGFD	864	2.78825	vascular endothelial growth factor D
CAMP	865	2.78793	cathelicidin antimicrobial peptide
FLT4	865	2.78793	fms related receptor tyrosine kinase 4
GNAI3	865	2.78793	G protein subunit alpha i3
SYNJ1	868	2.78729	synaptojanin 1
NFKB2	869	2.78697	nuclear factor kappa B subunit 2
RARG	870	2.78634	retinoic acid receptor gamma
ROCK1	870	2.78634	Rho associated coiled-coil containing protein kinase 1
PPP1R12A	872	2.78506	protein phosphatase 1 regulatory subunit 12A
AGK	873	2.78443	acylglycerol kinase
CD3D	874	2.78379	CD3d molecule
FRK	874	2.78379	fyn related Src family tyrosine kinase
ALDOA	876	2.78347	aldolase, fructose-bisphosphate A
CCNE1	877	2.78284	cyclin E1
ITGB3BP	878	2.78252	integrin subunit beta 3 binding protein
RHOB	878	2.78252	ras homolog family member B
PIK3CG	880	2.78188	phosphatidylinositol-4,5-bisphosphate 3-kinase catalytic subunit gamma
VAMP3	881	2.78093	vesicle associated membrane protein 3
VASP	882	2.78061	vasodilator stimulated phosphoprotein
SPTAN1	883	2.78029	spectrin alpha, non-erythrocytic 1
PIK3R6	884	2.77902	phosphoinositide-3-kinase regulatory subunit 6
NOD1	885	2.7787	nucleotide binding oligomerization domain containing 1
DYNC1I1	886	2.77838	dynein cytoplasmic 1 intermediate chain 1
HLA-DQA2	887	2.77775	major histocompatibility complex, class II, DQ alpha 2
HLA-DQA1	888	2.77743	major histocompatibility complex, class II, DQ alpha 1
HLA-DQB1	888	2.77743	major histocompatibility complex, class II, DQ beta 1
TIAM2	890	2.77679	TIAM Rac1 associated GEF 2
CPSF6	891	2.77552	cleavage and polyadenylation specific factor 6
FCER1A	891	2.77552	Fc fragment of IgE receptor Ia
MS4A2	891	2.77552	membrane spanning 4-domains A2
TP63	894	2.77489	tumor protein p63
NR4A1	895	2.77457	nuclear receptor subfamily 4 group A member 1
HLA-DPA1	896	2.77394	major histocompatibility complex, class II, DP alpha 1
NRG2	897	2.77362	neuregulin 2
HLA-DPB1	898	2.7733	major histocompatibility complex, class II, DP beta 1
HLA-DQB2	899	2.77298	major histocompatibility complex, class II, DQ beta 2
ACTR1A	900	2.77267	actin related protein 1A
HLA-DRB5	900	2.77267	major histocompatibility complex, class II, DR beta 5
IL12B	902	2.77076	interleukin 12B
NKD1	903	2.77044	NKD inhibitor of WNT signaling pathway 1
KIF2C	904	2.77013	kinesin family member 2C
KAT2A	905	2.76981	lysine acetyltransferase 2A
AKT1S1	906	2.76917	AKT1 substrate 1
SIN3B	907	2.76886	SIN3 transcription regulator family member B
MAP3K11	908	2.76822	mitogen-activated protein kinase kinase kinase 11
ABI1	909	2.7679	abl interactor 1
TUBA4A	910	2.76759	tubulin alpha 4a
CTSG	911	2.76695	cathepsin G
CENPE	912	2.76568	centromere protein E
SMARCE1	912	2.76568	SWI/SNF related, matrix associated, actin dependent regulator of chromatin, subfamily e, member 1
CSNK2B	914	2.76537	casein kinase 2 beta
SPARC	915	2.76442	secreted protein acidic and cysteine rich
TLR1	915	2.76442	toll like receptor 1
GSDMD	917	2.76315	gasdermin D
FBN1	918	2.76283	fibrillin 1
ACTN4	919	2.76251	actinin alpha 4
BUB1B	919	2.76251	BUB1 mitotic checkpoint serine/threonine kinase B
GNAI2	919	2.76251	G protein subunit alpha i2
LCN2	922	2.7622	lipocalin 2
ITPR3	923	2.76061	inositol 1,4,5-trisphosphate receptor type 3
NDE1	924	2.75998	nudE neurodevelopment protein 1
NEDD4	925	2.75935	NEDD4 E3 ubiquitin protein ligase
STMN1	926	2.75808	stathmin 1
TBP	926	2.75808	TATA-box binding protein
PRKN	928	2.75586	parkin RBR E3 ubiquitin protein ligase
SDC1	928	2.75586	syndecan 1
TOM1	928	2.75586	target of myb1 membrane trafficking protein
AP1M1	931	2.75523	adaptor related protein complex 1 subunit mu 1
RET	932	2.7546	ret proto-oncogene
CDKN1C	933	2.75333	cyclin dependent kinase inhibitor 1C
GH1	933	2.75333	growth hormone 1
PPP3CC	935	2.75301	protein phosphatase 3 catalytic subunit gamma
RAB5A	935	2.75301	RAB5A, member RAS oncogene family
CCNB2	937	2.75143	cyclin B2
POLR2A	938	2.75112	RNA polymerase II subunit A
CCNA1	939	2.7508	cyclin A1
FMR1	939	2.7508	FMRP translational regulator 1
OLA1	941	2.75048	Obg like ATPase 1
NCBP1	942	2.75017	nuclear cap binding protein subunit 1
RBPJ	943	2.74985	recombination signal binding protein for immunoglobulin kappa J region
HMOX1	944	2.74827	heme oxygenase 1
POU2F1	944	2.74827	POU class 2 homeobox 1
ATM	946	2.74479	ATM serine/threonine kinase
B9D2	947	2.7429	B9 domain containing 2
CAT	948	2.74258	catalase
CYCS	948	2.74258	cytochrome c, somatic
TMSB4X	948	2.74258	thymosin beta 4 X-linked
CSNK1A1	951	2.74227	casein kinase 1 alpha 1
RHEB	952	2.74164	Ras homolog, mTORC1 binding
DECR1	953	2.74132	2,4-dienoyl-CoA reductase 1
GLI1	954	2.73974	GLI family zinc finger 1
IL23A	954	2.73974	interleukin 23 subunit alpha
RNF2	956	2.73911	ring finger protein 2
PAX6	957	2.7388	paired box 6
E2F1	958	2.73533	E2F transcription factor 1
CLU	959	2.73469	clusterin
VEGFC	960	2.73438	vascular endothelial growth factor C
WNT3A	960	2.73438	Wnt family member 3A
EHHADH	962	2.73375	enoyl-CoA hydratase and 3-hydroxyacyl CoA dehydrogenase
CAPZB	963	2.73217	capping actin protein of muscle Z-line subunit beta
DBNL	964	2.7306	drebrin like
DYNC1LI2	965	2.72997	dynein cytoplasmic 1 light intermediate chain 2
HBB	965	2.72997	hemoglobin subunit beta
NR3C2	967	2.72965	nuclear receptor subfamily 3 group C member 2
RING1	967	2.72965	ring finger protein 1
KHDRBS1	969	2.72902	KH RNA binding domain containing, signal transduction associated 1
SREBF1	970	2.72871	sterol regulatory element binding transcription factor 1
DYNC1LI1	971	2.72745	dynein cytoplasmic 1 light intermediate chain 1
MSN	972	2.72713	moesin
NCF1	973	2.7265	neutrophil cytosolic factor 1
KIF11	974	2.72524	kinesin family member 11
PPID	975	2.72493	peptidylprolyl isomerase D
ARG1	976	2.72461	arginase 1
AP2A2	977	2.72398	adaptor related protein complex 2 subunit alpha 2
TWIST1	978	2.72241	twist family bHLH transcription factor 1
HSD17B4	979	2.72178	hydroxysteroid 17-beta dehydrogenase 4
PTGES2	979	2.72178	prostaglandin E synthase 2
TP73	981	2.72147	tumor protein p73
AGER	982	2.72084	advanced glycosylation end-product specific receptor
CABIN1	982	2.72084	calcineurin binding protein 1
HLA-A	984	2.72021	major histocompatibility complex, class I, A
AGTR1	985	2.71895	angiotensin II receptor type 1
CEP43	986	2.71863	centrosomal protein 43
SDCBP	987	2.71801	syndecan binding protein
RIPK3	988	2.71706	receptor interacting serine/threonine kinase 3
F2	989	2.71581	coagulation factor II, thrombin
PLAUR	990	2.71518	plasminogen activator, urokinase receptor
ITSN1	991	2.71486	intersectin 1
HSPA6	992	2.71423	heat shock protein family A (Hsp70) member 6
KNG1	992	2.71423	kininogen 1
FUCA2	994	2.71329	alpha-L-fucosidase 2
CENPA	995	2.71235	centromere protein A
BCL3	996	2.71203	BCL3 transcription coactivator
LEF1	996	2.71203	lymphoid enhancer binding factor 1
APLP2	998	2.71172	amyloid beta precursor like protein 2
MIS12	998	2.71172	MIS12 kinetochore complex component
SYVN1	1000	2.71141	synoviolin 1
CXCL12	1001	2.71078	C-X-C motif chemokine ligand 12
BIRC2	1002	2.71046	baculoviral IAP repeat containing 2
PLA2G4A	1002	2.71046	phospholipase A2 group IVA
RAB8A	1004	2.70984	RAB8A, member RAS oncogene family
CD4	1005	2.70952	CD4 molecule
LAMTOR1	1006	2.70921	late endosomal/lysosomal adaptor, MAPK and MTOR activator 1
OS9	1007	2.70827	OS9 endoplasmic reticulum lectin
SGK1	1008	2.70795	serum/glucocorticoid regulated kinase 1
MAD2L1	1009	2.70764	mitotic arrest deficient 2 like 1
DLG1	1010	2.70701	discs large MAGUK scaffold protein 1
ARF6	1011	2.70607	ADP ribosylation factor 6
CLTB	1011	2.70607	clathrin light chain B
GRIP1	1011	2.70607	glutamate receptor interacting protein 1
F8	1014	2.70576	coagulation factor VIII
GLIPR1	1014	2.70576	GLI pathogenesis related 1
GRIA2	1016	2.7045	glutamate ionotropic receptor AMPA type subunit 2
DCTN3	1017	2.70419	dynactin subunit 3
AVPR2	1018	2.70325	arginine vasopressin receptor 2
TXNDC5	1019	2.70231	thioredoxin domain containing 5
NRIP1	1020	2.70199	nuclear receptor interacting protein 1
FOXM1	1021	2.70074	forkhead box M1
FLT1	1022	2.70042	fms related receptor tyrosine kinase 1
TGM2	1023	2.6998	transglutaminase 2
DUSP5	1024	2.69948	dual specificity phosphatase 5
JUND	1025	2.69917	JunD proto-oncogene, AP-1 transcription factor subunit
NUP214	1026	2.69886	nucleoporin 214
MMP13	1027	2.69854	matrix metallopeptidase 13
SMO	1028	2.6976	smoothened, frizzled class receptor
HSPB2	1029	2.69698	heat shock protein family B (small) member 2
NME1	1029	2.69698	NME/NM23 nucleoside diphosphate kinase 1
FCER1G	1031	2.69635	Fc fragment of IgE receptor Ig
FZR1	1031	2.69635	fizzy and cell division cycle 20 related 1
MAX	1031	2.69635	MYC associated factor X
HELZ2	1034	2.69604	helicase with zinc finger 2
IDH1	1034	2.69604	isocitrate dehydrogenase (NADP(+)) 1
AMPH	1036	2.69384	amphiphysin
HSPA1B	1037	2.6929	heat shock protein family A (Hsp70) member 1B
AP2S1	1038	2.69259	adaptor related protein complex 2 subunit sigma 1
NLRP3	1039	2.69197	NLR family pyrin domain containing 3
PTPRC	1039	2.69197	protein tyrosine phosphatase receptor type C
TRIP10	1041	2.69165	thyroid hormone receptor interactor 10
TLR9	1042	2.69103	toll like receptor 9
GHR	1043	2.6904	growth hormone receptor
FERMT3	1044	2.69009	fermitin family member 3
TICAM1	1044	2.69009	toll like receptor adaptor molecule 1
BTRC	1046	2.68977	beta-transducin repeat containing E3 ubiquitin protein ligase
ALK	1047	2.68946	ALK receptor tyrosine kinase
TBL1XR1	1048	2.68852	TBL1X receptor 1
CD86	1049	2.68821	CD86 molecule
EFNA1	1050	2.68727	ephrin A1
FTL	1050	2.68727	ferritin light chain
ACOX1	1052	2.68633	acyl-CoA oxidase 1
TNC	1052	2.68633	tenascin C
CETN2	1054	2.6854	centrin 2
NTRK2	1055	2.68508	neurotrophic receptor tyrosine kinase 2
TPR	1056	2.68477	translocated promoter region, nuclear basket protein
UBE2V1	1057	2.68446	ubiquitin conjugating enzyme E2 V1
VAV2	1058	2.68352	vav guanine nucleotide exchange factor 2
TBL1X	1059	2.68321	transducin beta like 1 X-linked
CENPK	1060	2.68133	centromere protein K
PYCARD	1061	2.68102	PYD and CARD domain containing
CCNE2	1062	2.68071	cyclin E2
SPTBN1	1062	2.68071	spectrin beta, non-erythrocytic 1
AAK1	1064	2.67946	AP2 associated kinase 1
CENPN	1065	2.67914	centromere protein N
RPS6KA4	1066	2.67852	ribosomal protein S6 kinase A4
HSPG2	1067	2.67789	heparan sulfate proteoglycan 2
KIF23	1067	2.67789	kinesin family member 23
CENPT	1069	2.67727	centromere protein T
NFIC	1070	2.67696	nuclear factor I C
REPS1	1071	2.67665	RALBP1 associated Eps domain containing 1
GCK	1072	2.67602	glucokinase
RHOC	1073	2.67477	ras homolog family member C
MTG1	1074	2.67384	mitochondrial ribosome associated GTPase 1
GDNF	1075	2.67352	glial cell derived neurotrophic factor
CENPL	1076	2.67321	centromere protein L
CENPM	1076	2.67321	centromere protein M
CENPP	1076	2.67321	centromere protein P
CENPQ	1076	2.67321	centromere protein Q
BRCA1	1080	2.6729	BRCA1 DNA repair associated
CDK8	1080	2.6729	cyclin dependent kinase 8
CENPH	1080	2.6729	centromere protein H
SPAG9	1083	2.67259	sperm associated antigen 9
BLK	1084	2.67196	BLK proto-oncogene, Src family tyrosine kinase
CLTCL1	1084	2.67196	clathrin heavy chain like 1
CENPI	1086	2.67165	centromere protein I
TCF7L2	1086	2.67165	transcription factor 7 like 2
CENPC	1088	2.67071	centromere protein C
RETN	1089	2.6704	resistin
CENPO	1090	2.67009	centromere protein O
TNIK	1090	2.67009	TRAF2 and NCK interacting kinase
LRPPRC	1092	2.66978	leucine rich pentatricopeptide repeat containing
KNL1	1093	2.66822	kinetochore scaffold 1
TAOK1	1093	2.66822	TAO kinase 1
ITGA2	1095	2.66791	integrin subunit alpha 2
CENPU	1096	2.6676	centromere protein U
ITSN2	1097	2.66728	intersectin 2
HDAC6	1098	2.66697	histone deacetylase 6
IHH	1098	2.66697	Indian hedgehog signaling molecule
ELANE	1100	2.66666	elastase, neutrophil expressed
NECAP1	1100	2.66666	NECAP endocytosis associated 1
CENPJ	1102	2.66604	centromere protein J
EGLN1	1103	2.66541	egl-9 family hypoxia inducible factor 1
NMI	1104	2.66479	N-myc and STAT interactor
SNX9	1105	2.66448	sorting nexin 9
ASH2L	1106	2.66386	ASH2 like, histone lysine methyltransferase complex subunit
CDC6	1106	2.66386	cell division cycle 6
LYZ	1106	2.66386	lysozyme
PNPLA2	1109	2.66323	patatin like phospholipase domain containing 2
GGH	1110	2.66292	gamma-glutamyl hydrolase
SNAI2	1110	2.66292	snail family transcriptional repressor 2
AVP	1112	2.66074	arginine vasopressin
LPAR2	1113	2.66043	lysophosphatidic acid receptor 2
DNMT1	1114	2.65856	DNA methyltransferase 1
LIMK1	1114	2.65856	LIM domain kinase 1
TRIM21	1114	2.65856	tripartite motif containing 21
AXIN2	1117	2.657	axin 2
CUX1	1117	2.657	cut like homeobox 1
SLC9A1	1117	2.657	solute carrier family 9 member A1
RAD23A	1120	2.65607	RAD23 homolog A, nucleotide excision repair protein
ZWINT	1120	2.65607	ZW10 interacting kinetochore protein
CAV2	1122	2.65451	caveolin 2
DHX9	1123	2.6542	DExH-box helicase 9
PARD3	1124	2.65358	par-3 family cell polarity regulator
PLCB1	1125	2.65327	phospholipase C beta 1
MAP3K8	1126	2.65265	mitogen-activated protein kinase kinase kinase 8
FZD4	1127	2.65234	frizzled class receptor 4
RPS6KA5	1128	2.6514	ribosomal protein S6 kinase A5
STRAP	1129	2.65109	serine/threonine kinase receptor associated protein
COL2A1	1130	2.65078	collagen type II alpha 1 chain
TGFA	1130	2.65078	transforming growth factor alpha
RUNX2	1132	2.65047	RUNX family transcription factor 2
RBL1	1133	2.6486	RB transcriptional corepressor like 1
TCF7	1134	2.64829	transcription factor 7
BAIAP2	1135	2.64767	BAR/IMD domain containing adaptor protein 2
DUSP3	1136	2.64705	dual specificity phosphatase 3
GFRA1	1137	2.64674	GDNF family receptor alpha 1
RPA1	1138	2.6455	replication protein A1
ACTN2	1139	2.64487	actinin alpha 2
CCL2	1139	2.64487	C-C motif chemokine ligand 2
VWA1	1139	2.64487	von Willebrand factor A domain containing 1
RPA3	1142	2.64456	replication protein A3
ITPR1	1143	2.64394	inositol 1,4,5-trisphosphate receptor type 1
IL5RA	1144	2.64363	interleukin 5 receptor subunit alpha
RALBP1	1145	2.64332	ralA binding protein 1
ITGAL	1146	2.64301	integrin subunit alpha L
EEF1A1	1147	2.6427	eukaryotic translation elongation factor 1 alpha 1
CD80	1148	2.64115	CD80 molecule
GTF2A1	1149	2.64084	general transcription factor IIA subunit 1
TFDP1	1149	2.64084	transcription factor Dp-1
KIF18A	1151	2.63928	kinesin family member 18A
KMT2E	1151	2.63928	lysine methyltransferase 2E (inactive)
SIN3A	1153	2.63897	SIN3 transcription regulator family member A
RAD23B	1154	2.63711	RAD23 homolog B, nucleotide excision repair protein
KTN1	1155	2.63649	kinectin 1
MAP3K2	1156	2.63556	mitogen-activated protein kinase kinase kinase 2
RBBP7	1157	2.63525	RB binding protein 7, chromatin remodeling factor
CD247	1158	2.63401	CD247 molecule
PTP4A1	1159	2.63308	protein tyrosine phosphatase 4A1
TFAP2C	1159	2.63308	transcription factor AP-2 gamma
APAF1	1161	2.63246	apoptotic peptidase activating factor 1
KMT2D	1161	2.63246	lysine methyltransferase 2D
MDC1	1161	2.63246	mediator of DNA damage checkpoint 1
AHSG	1164	2.63215	alpha 2-HS glycoprotein
FCHO1	1165	2.63122	FCH and mu domain containing endocytic adaptor 1
FCHO2	1165	2.63122	FCH and mu domain containing endocytic adaptor 2
TIRAP	1165	2.63122	TIR domain containing adaptor protein
NF2	1168	2.63091	neurofibromin 2
POLR2B	1168	2.63091	RNA polymerase II subunit B
NUP153	1170	2.6306	nucleoporin 153
NOTUM	1171	2.62998	notum, palmitoleoyl-protein carboxylesterase
HDAC4	1172	2.62905	histone deacetylase 4
NTRK3	1172	2.62905	neurotrophic receptor tyrosine kinase 3
NECAP2	1174	2.62874	NECAP endocytosis associated 2
RAPGEF3	1175	2.62781	Rap guanine nucleotide exchange factor 3
HNRNPC	1176	2.6275	heterogeneous nuclear ribonucleoprotein C
F13A1	1177	2.62533	coagulation factor XIII A chain
GTF2B	1178	2.62502	general transcription factor IIB
MAF1	1179	2.62471	MAF1 homolog, negative regulator of RNA polymerase III
ITGA5	1180	2.62378	integrin subunit alpha 5
ARHGEF7	1181	2.62347	Rho guanine nucleotide exchange factor 7
IL18	1182	2.62037	interleukin 18
LAMC2	1183	2.61975	laminin subunit gamma 2
VHL	1184	2.61944	von Hippel-Lindau tumor suppressor
GATA2	1185	2.61821	GATA binding protein 2
LAMA1	1185	2.61821	laminin subunit alpha 1
POLR2E	1187	2.61759	RNA polymerase II subunit E
PIP5K1A	1188	2.61666	phosphatidylinositol-4-phosphate 5-kinase type 1 alpha
POLR2L	1188	2.61666	RNA polymerase II subunit L
RBL2	1188	2.61666	RB transcriptional corepressor like 2
NPLOC4	1191	2.61635	NPL4 homolog, ubiquitin recognition factor
BPI	1192	2.6148	bactericidal permeability increasing protein
POLR2F	1193	2.61419	RNA polymerase II subunit F
CHI3L1	1194	2.61388	chitinase 3 like 1
DNAJB1	1195	2.61357	DnaJ heat shock protein family (Hsp40) member B1
NFKBIB	1195	2.61357	NFKB inhibitor beta
PPP2R2B	1195	2.61357	protein phosphatase 2 regulatory subunit Bbeta
APOE	1198	2.61326	apolipoprotein E
EPHB2	1199	2.61264	EPH receptor B2
TXNIP	1200	2.61202	thioredoxin interacting protein
SGIP1	1201	2.61171	SH3GL interacting endocytic adaptor 1
TRIB3	1201	2.61171	tribbles pseudokinase 3
HNF1A	1203	2.61109	HNF1 homeobox A
SMC3	1203	2.61109	structural maintenance of chromosomes 3
PARP1	1205	2.61078	poly(ADP-ribose) polymerase 1
TCF4	1205	2.61078	transcription factor 4
IFNA2	1207	2.61047	interferon alpha 2
CYBB	1208	2.61017	cytochrome b-245 beta chain
POLR2H	1208	2.61017	RNA polymerase II subunit H
FBXW11	1210	2.60986	F-box and WD repeat domain containing 11
APC2	1211	2.608	APC regulator of WNT signaling pathway 2
FZD5	1212	2.60769	frizzled class receptor 5
BCL10	1213	2.60738	BCL10 immune signaling adaptor
BUB1	1213	2.60738	BUB1 mitotic checkpoint serine/threonine kinase
ITGB7	1213	2.60738	integrin subunit beta 7
IRF8	1216	2.60677	interferon regulatory factor 8
HBEGF	1217	2.60615	heparin binding EGF like growth factor
TRIM8	1218	2.60584	tripartite motif containing 8
TJP1	1219	2.60553	tight junction protein 1
FCGR2A	1220	2.60491	Fc fragment of IgG receptor IIa
NCKAP1	1221	2.6046	NCK associated protein 1
POLR2K	1222	2.6043	RNA polymerase II subunit K
TLE1	1222	2.6043	TLE family member 1, transcriptional corepressor
USF1	1224	2.60306	upstream transcription factor 1
CXCR4	1225	2.60275	C-X-C motif chemokine receptor 4
RPS6KA2	1226	2.60152	ribosomal protein S6 kinase A2
CD3E	1227	2.60121	CD3e molecule
SUGT1	1227	2.60121	SGT1 homolog, MIS12 kinetochore complex assembly cochaperone
TFAP2B	1229	2.6009	transcription factor AP-2 beta
PA2G4	1230	2.60028	proliferation-associated 2G4
PTX3	1230	2.60028	pentraxin 3
TTF1	1230	2.60028	transcription termination factor 1
REL	1233	2.59966	REL proto-oncogene, NF-kB subunit
TPX2	1233	2.59966	TPX2 microtubule nucleation factor
CHEK2	1235	2.59843	checkpoint kinase 2
CHRM2	1236	2.59812	cholinergic receptor muscarinic 2
WWP1	1237	2.5975	WW domain containing E3 ubiquitin protein ligase 1
ABCA1	1238	2.59658	ATP binding cassette subfamily A member 1
NCL	1238	2.59658	nucleolin
HSPD1	1240	2.59596	heat shock protein family D (Hsp60) member 1
IST1	1240	2.59596	IST1 factor associated with ESCRT-III
PLAU	1240	2.59596	plasminogen activator, urokinase
PRKAG3	1243	2.59534	protein kinase AMP-activated non-catalytic subunit gamma 3
WASF2	1244	2.59473	WASP family member 2
IL12RB1	1245	2.59442	interleukin 12 receptor subunit beta 1
TUBA1C	1245	2.59442	tubulin alpha 1c
HDAC7	1247	2.59349	histone deacetylase 7
GAS6	1248	2.59288	growth arrest specific 6
TLR3	1248	2.59288	toll like receptor 3
GTF3A	1250	2.59257	general transcription factor IIIA
SMC1A	1251	2.59164	structural maintenance of chromosomes 1A
KPNA1	1252	2.59103	karyopherin subunit alpha 1
UBE2C	1253	2.59072	ubiquitin conjugating enzyme E2 C
VLDLR	1254	2.58949	very low density lipoprotein receptor
ELAVL1	1255	2.58918	ELAV like RNA binding protein 1
MAPKAPK5	1255	2.58918	MAPK activated protein kinase 5
RRAGA	1257	2.58856	Ras related GTP binding A
ANAPC4	1258	2.58795	anaphase promoting complex subunit 4
POLR2D	1258	2.58795	RNA polymerase II subunit D
CDC25A	1260	2.58702	cell division cycle 25A
CASP2	1261	2.58579	caspase 2
TIMP2	1262	2.58486	TIMP metallopeptidase inhibitor 2
NR1H4	1263	2.58456	nuclear receptor subfamily 1 group H member 4
DOK1	1264	2.58425	docking protein 1
LDHA	1265	2.58394	lactate dehydrogenase A
NRG3	1266	2.58363	neuregulin 3
CTNNA2	1267	2.58302	catenin alpha 2
ZNF274	1267	2.58302	zinc finger protein 274
VEGFB	1269	2.58271	vascular endothelial growth factor B
CTSL	1270	2.58117	cathepsin L
COPS2	1271	2.58086	COP9 signalosome subunit 2
DUSP2	1271	2.58086	dual specificity phosphatase 2
UCHL5	1273	2.57994	ubiquitin C-terminal hydrolase L5
TBK1	1274	2.57963	TANK binding kinase 1
ATF3	1275	2.57778	activating transcription factor 3
TUBB4A	1275	2.57778	tubulin beta 4A class IVa
NCBP2	1277	2.57748	nuclear cap binding protein subunit 2
KLK2	1278	2.57717	kallikrein related peptidase 2
CDC25B	1279	2.57686	cell division cycle 25B
EPOR	1279	2.57686	erythropoietin receptor
EIF4G1	1281	2.57625	eukaryotic translation initiation factor 4 gamma 1
LPAR1	1282	2.57594	lysophosphatidic acid receptor 1
CXCL1	1283	2.57563	C-X-C motif chemokine ligand 1
SKP2	1283	2.57563	S-phase kinase associated protein 2
EHMT2	1285	2.57502	euchromatic histone lysine methyltransferase 2
IL1R1	1285	2.57502	interleukin 1 receptor type 1
CHD4	1287	2.57471	chromodomain helicase DNA binding protein 4
UBE3A	1287	2.57471	ubiquitin protein ligase E3A
GABPB1	1289	2.57317	GA binding protein transcription factor subunit beta 1
CCNH	1290	2.57286	cyclin H
SEL1L	1290	2.57286	SEL1L adaptor subunit of ERAD E3 ubiquitin ligase
FCGR1A	1292	2.57256	Fc fragment of IgG receptor Ia
LPAR3	1293	2.57163	lysophosphatidic acid receptor 3
UTRN	1294	2.57133	utrophin
C3	1295	2.56948	complement C3
KIF2A	1296	2.56917	kinesin family member 2A
DDIT3	1297	2.56856	DNA damage inducible transcript 3
USP8	1297	2.56856	ubiquitin specific peptidase 8
FLT3	1299	2.56794	fms related receptor tyrosine kinase 3
DUSP7	1300	2.56764	dual specificity phosphatase 7
ITCH	1301	2.56702	itchy E3 ubiquitin protein ligase
IL7R	1302	2.5661	interleukin 7 receptor
MAML1	1303	2.56487	mastermind like transcriptional coactivator 1
PCSK9	1303	2.56487	proprotein convertase subtilisin/kexin type 9
RAD21	1303	2.56487	RAD21 cohesin complex component
LCP2	1306	2.56364	lymphocyte cytosolic protein 2
CREB3L3	1307	2.56334	cAMP responsive element binding protein 3 like 3
NUP62	1308	2.56272	nucleoporin 62
EGLN3	1309	2.56242	egl-9 family hypoxia inducible factor 3
DKC1	1310	2.56211	dyskerin pseudouridine synthase 1
HEBP2	1311	2.5618	heme binding protein 2
TLE4	1311	2.5618	TLE family member 4, transcriptional corepressor
EIF4EBP1	1313	2.56149	eukaryotic translation initiation factor 4E binding protein 1
FTH1	1314	2.56057	ferritin heavy chain 1
IRAK2	1314	2.56057	interleukin 1 receptor associated kinase 2
PPP1R8	1314	2.56057	protein phosphatase 1 regulatory subunit 8
GTF2F1	1317	2.56027	general transcription factor IIF subunit 1
DCC	1318	2.55965	DCC netrin 1 receptor
CDK7	1319	2.55935	cyclin dependent kinase 7
GNGT1	1319	2.55935	G protein subunit gamma transducin 1
IL12A	1321	2.55904	interleukin 12A
CD8B	1322	2.55873	CD8b molecule
H3C14	1322	2.55873	H3 clustered histone 14
NPSR1	1322	2.55873	neuropeptide S receptor 1
PARVA	1325	2.55842	parvin alpha
SMAD5	1326	2.55812	SMAD family member 5
APEX1	1327	2.5572	apurinic/apyrimidinic endodeoxyribonuclease 1
SLC27A2	1327	2.5572	solute carrier family 27 member 2
TRRAP	1327	2.5572	transformation/transcription domain associated protein
PTPRJ	1330	2.55597	protein tyrosine phosphatase receptor type J
VIM	1331	2.55566	vimentin
SDC3	1332	2.55536	syndecan 3
POLR2J	1333	2.55474	RNA polymerase II subunit J
ZMYM2	1333	2.55474	zinc finger MYM-type containing 2
CLASP2	1335	2.55444	cytoplasmic linker associated protein 2
POLR2G	1335	2.55444	RNA polymerase II subunit G
STAG1	1335	2.55444	stromal antigen 1
HSPA4L	1338	2.55413	heat shock protein family A (Hsp70) member 4 like
STAG2	1338	2.55413	stromal antigen 2
CLIP1	1340	2.55352	CAP-Gly domain containing linker protein 1
EFNB1	1341	2.55321	ephrin B1
SERPINF2	1342	2.5529	serpin family F member 2
CD8A	1343	2.5526	CD8a molecule
OPTN	1344	2.55014	optineurin
MAML2	1345	2.5483	mastermind like transcriptional coactivator 2
PIP5K1C	1345	2.5483	phosphatidylinositol-4-phosphate 5-kinase type 1 gamma
PPP1R15A	1345	2.5483	protein phosphatase 1 regulatory subunit 15A
CDH5	1348	2.54738	cadherin 5
EDEM3	1348	2.54738	ER degradation enhancing alpha-mannosidase like protein 3
H2AC1	1348	2.54738	H2A clustered histone 1
LIPE	1348	2.54738	lipase E, hormone sensitive type
GNG12	1352	2.54708	G protein subunit gamma 12
UBXN7	1353	2.54677	UBX domain protein 7
ELMO2	1354	2.54616	engulfment and cell motility 2
DNAJA1	1355	2.54493	DnaJ heat shock protein family (Hsp40) member A1
POLR2I	1355	2.54493	RNA polymerase II subunit I
SMARCA2	1355	2.54493	SWI/SNF related, matrix associated, actin dependent regulator of chromatin, subfamily a, member 2
NIT2	1358	2.54463	nitrilase family member 2
EPHB1	1359	2.54432	EPH receptor B1
ELK4	1360	2.54401	ETS transcription factor ELK4
ARF1	1361	2.54371	ADP ribosylation factor 1
WASF3	1361	2.54371	WASP family member 3
HLA-E	1363	2.5434	major histocompatibility complex, class I, E
ACLY	1364	2.5431	ATP citrate lyase
RAPGEF4	1364	2.5431	Rap guanine nucleotide exchange factor 4
UBA2	1364	2.5431	ubiquitin like modifier activating enzyme 2
CNN2	1367	2.54187	calponin 2
TXNRD1	1368	2.54156	thioredoxin reductase 1
FER	1369	2.54095	FER tyrosine kinase
AHR	1370	2.54065	aryl hydrocarbon receptor
PLD2	1370	2.54065	phospholipase D2
MAMLD1	1372	2.54003	mastermind like domain containing 1
NME2	1372	2.54003	NME/NM23 nucleoside diphosphate kinase 2
POLR2C	1372	2.54003	RNA polymerase II subunit C
ELMO1	1375	2.53942	engulfment and cell motility 1
SERPINC1	1376	2.53911	serpin family C member 1
ARHGDIB	1377	2.53636	Rho GDP dissociation inhibitor beta
H4C9	1378	2.53605	H4 clustered histone 9
GRAP2	1379	2.53544	GRB2 related adaptor protein 2
H3-4	1379	2.53544	H3.4 histone
PTPN13	1379	2.53544	protein tyrosine phosphatase non-receptor type 13
CYFIP2	1382	2.53514	cytoplasmic FMR1 interacting protein 2
NCKAP1L	1383	2.53422	NCK associated protein 1 like
MAML3	1384	2.53391	mastermind like transcriptional coactivator 3
BAG4	1385	2.53269	BAG cochaperone 4
SERPIND1	1386	2.53146	serpin family D member 1
CD28	1387	2.53116	CD28 molecule
KIF2B	1387	2.53116	kinesin family member 2B
MMP8	1387	2.53116	matrix metallopeptidase 8
COPS7A	1390	2.53085	COP9 signalosome subunit 7A
SHB	1391	2.53055	SH2 domain containing adaptor protein B
NCOA6	1392	2.5278	nuclear receptor coactivator 6
NRG4	1392	2.5278	neuregulin 4
PBRM1	1394	2.52749	polybromo 1
CKAP4	1395	2.52718	cytoskeleton associated protein 4
COPS4	1396	2.52657	COP9 signalosome subunit 4
SUMO2	1397	2.52627	small ubiquitin like modifier 2
DAPP1	1398	2.52566	dual adaptor of phosphotyrosine and 3-phosphoinositides 1
ARPC2	1399	2.52535	actin related protein 2/3 complex subunit 2
FLNC	1399	2.52535	filamin C
DERL1	1401	2.52443	derlin 1
UBE2E1	1401	2.52443	ubiquitin conjugating enzyme E2 E1
UFD1	1401	2.52443	ubiquitin recognition factor in ER associated degradation 1
COPB1	1404	2.52413	COPI coat complex subunit beta 1
GRN	1405	2.52382	granulin precursor
PARD6A	1406	2.52352	par-6 family cell polarity regulator alpha
BRK1	1407	2.52291	BRICK1 subunit of SCAR/WAVE actin nucleating complex
S100A7	1408	2.5223	S100 calcium binding protein A7
SAA1	1408	2.5223	serum amyloid A1
SMARCD2	1408	2.5223	SWI/SNF related, matrix associated, actin dependent regulator of chromatin, subfamily d, member 2
IL23R	1411	2.52168	interleukin 23 receptor
PARVB	1412	2.51894	parvin beta
GNS	1413	2.51832	glucosamine (N-acetyl)-6-sulfatase
U2AF2	1414	2.51771	U2 small nuclear RNA auxiliary factor 2
RPA2	1415	2.51741	replication protein A2
CHD9	1416	2.5168	chromodomain helicase DNA binding protein 9
M6PR	1416	2.5168	mannose-6-phosphate receptor, cation dependent
WT1	1416	2.5168	WT1 transcription factor
LEPR	1419	2.51649	leptin receptor
PDK1	1419	2.51649	pyruvate dehydrogenase kinase 1
TAB3	1419	2.51649	TGF-beta activated kinase 1 (MAP3K7) binding protein 3
COPS6	1422	2.51619	COP9 signalosome subunit 6
TCF12	1422	2.51619	transcription factor 12
COPS3	1424	2.51558	COP9 signalosome subunit 3
COPS7B	1425	2.51436	COP9 signalosome subunit 7B
EIF4E2	1426	2.51405	eukaryotic translation initiation factor 4E family member 2
KMT2B	1426	2.51405	lysine methyltransferase 2B
COPS8	1428	2.51375	COP9 signalosome subunit 8
AP1B1	1429	2.51344	adaptor related protein complex 1 subunit beta 1
GCG	1429	2.51344	glucagon
GPS1	1431	2.51314	G protein pathway suppressor 1
PPP2R3A	1431	2.51314	protein phosphatase 2 regulatory subunit B''alpha
NOD2	1433	2.51253	nucleotide binding oligomerization domain containing 2
IGFBP5	1434	2.51161	insulin like growth factor binding protein 5
RHOT1	1435	2.511	ras homolog family member T1
ABI2	1436	2.51069	abl interactor 2
OLFM4	1436	2.51069	olfactomedin 4
SHC2	1438	2.50978	SHC adaptor protein 2
MTA1	1439	2.50947	metastasis associated 1
PITX2	1439	2.50947	paired like homeodomain 2
AMFR	1441	2.50856	autocrine motility factor receptor
PECAM1	1442	2.50795	platelet and endothelial cell adhesion molecule 1
EHMT1	1443	2.50642	euchromatic histone lysine methyltransferase 1
LTF	1443	2.50642	lactotransferrin
CABLES1	1445	2.50521	Cdk5 and Abl enzyme substrate 1
RASGRF1	1445	2.50521	Ras protein specific guanine nucleotide releasing factor 1
ATP6AP2	1447	2.50338	ATPase H+ transporting accessory protein 2
CDC23	1448	2.50277	cell division cycle 23
BAG1	1449	2.50246	BAG cochaperone 1
DUSP4	1449	2.50246	dual specificity phosphatase 4
PLD1	1449	2.50246	phospholipase D1
HIF3A	1452	2.50216	hypoxia inducible factor 3 subunit alpha
HLA-B	1453	2.50002	major histocompatibility complex, class I, B
HP	1453	2.50002	haptoglobin
FGFR4	1455	2.49972	fibroblast growth factor receptor 4
GZMB	1455	2.49972	granzyme B
CDC73	1457	2.49941	cell division cycle 73
TLE2	1458	2.49911	TLE family member 2, transcriptional corepressor
CCNC	1459	2.49881	cyclin C
EBF1	1460	2.4985	EBF transcription factor 1
RCN1	1460	2.4985	reticulocalbin 1
WDR82	1460	2.4985	WD repeat domain 82
GLI3	1463	2.4982	GLI family zinc finger 3
CAPN1	1464	2.49789	calpain 1
WFS1	1465	2.49728	wolframin ER transmembrane glycoprotein
ATF1	1466	2.49698	activating transcription factor 1
PPP2R3B	1466	2.49698	protein phosphatase 2 regulatory subunit B''beta
TNFSF10	1468	2.49606	TNF superfamily member 10
FRS2	1469	2.49576	fibroblast growth factor receptor substrate 2
FAU	1470	2.49546	FAU ubiquitin like and ribosomal protein S30 fusion
MED15	1471	2.49485	mediator complex subunit 15
PCGF2	1471	2.49485	polycomb group ring finger 2
HSPA14	1473	2.49393	heat shock protein family A (Hsp70) member 14
MAGED2	1474	2.49363	MAGE family member D2
LATS2	1475	2.49332	large tumor suppressor kinase 2
LDB1	1475	2.49332	LIM domain binding 1
VTN	1475	2.49332	vitronectin
ITGA3	1478	2.49211	integrin subunit alpha 3
CANX	1479	2.4918	calnexin
ZFYVE9	1479	2.4918	zinc finger FYVE-type containing 9
ARID1B	1481	2.4915	AT-rich interaction domain 1B
GTF2E1	1481	2.4915	general transcription factor IIE subunit 1
HLA-C	1481	2.4915	major histocompatibility complex, class I, C
H2AC12	1484	2.49058	H2A clustered histone 12
SF3A2	1485	2.48906	splicing factor 3a subunit 2
IL17RD	1486	2.48876	interleukin 17 receptor D
DOCK1	1487	2.48845	dedicator of cytokinesis 1
PTAFR	1488	2.48785	platelet activating factor receptor
WAS	1489	2.48754	WASP actin nucleation promoting factor
ITGA9	1490	2.48693	integrin subunit alpha 9
MYH9	1491	2.48541	myosin heavy chain 9
PRG3	1491	2.48541	proteoglycan 3, pro eosinophil major basic protein 2
ARMC8	1493	2.48511	armadillo repeat containing 8
CARD11	1493	2.48511	caspase recruitment domain family member 11
ESPL1	1493	2.48511	extra spindle pole bodies like 1, separase
PRDX1	1496	2.48389	peroxiredoxin 1
ITGAX	1497	2.48359	integrin subunit alpha X
OSCAR	1497	2.48359	osteoclast associated Ig-like receptor
ZFPM1	1497	2.48359	zinc finger protein, FOG family member 1
LRG1	1500	2.48237	leucine rich alpha-2-glycoprotein 1
RELB	1500	2.48237	RELB proto-oncogene, NF-kB subunit
UBA1	1502	2.48207	ubiquitin like modifier activating enzyme 1
CRISP3	1503	2.48146	cysteine rich secretory protein 3
RBBP4	1504	2.48115	RB binding protein 4, chromatin remodeling factor
FOLR3	1505	2.48024	folate receptor gamma
PGLYRP1	1505	2.48024	peptidoglycan recognition protein 1
QPCT	1505	2.48024	glutaminyl-peptide cyclotransferase
GRB14	1508	2.47994	growth factor receptor bound protein 14
CARD9	1509	2.47903	caspase recruitment domain family member 9
PYGB	1509	2.47903	glycogen phosphorylase B
NUP210	1511	2.47872	nucleoporin 210
USP14	1511	2.47872	ubiquitin specific peptidase 14
HK1	1513	2.47781	hexokinase 1
TCN1	1514	2.4769	transcobalamin 1
CALU	1515	2.47568	calumenin
HIPK2	1515	2.47568	homeodomain interacting protein kinase 2
MED21	1515	2.47568	mediator complex subunit 21
CDC16	1518	2.47538	cell division cycle 16
CHIT1	1519	2.47477	chitinase 1
FBXW7	1519	2.47477	F-box and WD repeat domain containing 7
PTPN7	1519	2.47477	protein tyrosine phosphatase non-receptor type 7
GDI2	1522	2.47386	GDP dissociation inhibitor 2
KMT2C	1522	2.47386	lysine methyltransferase 2C
IL18R1	1524	2.47325	interleukin 18 receptor 1
MED14	1525	2.47295	mediator complex subunit 14
IRS4	1526	2.47234	insulin receptor substrate 4
NEDD8	1526	2.47234	NEDD8 ubiquitin like modifier
MED6	1528	2.47173	mediator complex subunit 6
POTEF	1528	2.47173	POTE ankyrin domain family member F
SUMO3	1530	2.47143	small ubiquitin like modifier 3
COL18A1	1531	2.47113	collagen type XVIII alpha 1 chain
DLL4	1532	2.47052	delta like canonical Notch ligand 4
IMPDH1	1533	2.47022	inosine monophosphate dehydrogenase 1
F10	1534	2.46839	coagulation factor X
DERL2	1535	2.46718	derlin 2
SETD1A	1535	2.46718	SET domain containing 1A, histone lysine methyltransferase
ARHGAP45	1537	2.46688	Rho GTPase activating protein 45
HJV	1537	2.46688	hemojuvelin BMP co-receptor
TTC4	1537	2.46688	tetratricopeptide repeat domain 4
TUBA1B	1540	2.46597	tubulin alpha 1b
CD19	1541	2.46536	CD19 molecule
CYLD	1541	2.46536	CYLD lysine 63 deubiquitinase
LMNB1	1543	2.46475	lamin B1
CTSZ	1544	2.46445	cathepsin Z
ZW10	1544	2.46445	zw10 kinetochore protein
ARHGEF2	1546	2.46415	Rho/Rac guanine nucleotide exchange factor 2
GNG4	1546	2.46415	G protein subunit gamma 4
LRIG1	1548	2.46384	leucine rich repeats and immunoglobulin like domains 1
MLXIPL	1548	2.46384	MLX interacting protein like
PINK1	1550	2.46323	PTEN induced kinase 1
PRDX6	1551	2.46293	peroxiredoxin 6
GIT1	1552	2.46232	GIT ArfGAP 1
MED24	1552	2.46232	mediator complex subunit 24
H2AW	1554	2.4605	H2A.W histone
CTCF	1555	2.4602	CCCTC-binding factor
ELOC	1556	2.45929	elongin C
ANAPC1	1557	2.45899	anaphase promoting complex subunit 1
ANAPC15	1557	2.45899	anaphase promoting complex subunit 15
SUZ12	1559	2.45838	SUZ12 polycomb repressive complex 2 subunit
MFGE8	1560	2.45747	milk fat globule EGF and factor V/VIII domain containing
SMAD6	1561	2.45626	SMAD family member 6
BRD7	1562	2.45596	bromodomain containing 7
FGFR1OP2	1563	2.45444	FGFR1 oncogene partner 2
BTC	1564	2.45383	betacellulin
DNMT3A	1564	2.45383	DNA methyltransferase 3 alpha
LRP8	1566	2.45353	LDL receptor related protein 8
SEC23A	1567	2.45292	Sec23 homolog A, COPII coat complex component
ARID2	1568	2.45262	AT-rich interaction domain 2
ANAPC16	1569	2.45201	anaphase promoting complex subunit 16
MED31	1570	2.45171	mediator complex subunit 31
BMP15	1571	2.4505	bone morphogenetic protein 15
MED7	1572	2.4502	mediator complex subunit 7
PPP1R1B	1573	2.44929	protein phosphatase 1 regulatory inhibitor subunit 1B
FLNB	1574	2.44898	filamin B
NCF4	1574	2.44898	neutrophil cytosolic factor 4
BATF3	1576	2.44868	basic leucine zipper ATF-like transcription factor 3
SLC9A3R1	1576	2.44868	SLC9A3 regulator 1
FGF9	1578	2.44777	fibroblast growth factor 9
FMN1	1579	2.44747	formin 1
CDC27	1580	2.44656	cell division cycle 27
SETD1B	1581	2.44596	SET domain containing 1B, histone lysine methyltransferase
SHC3	1581	2.44596	SHC adaptor protein 3
CTSA	1583	2.44565	cathepsin A
PRMT5	1583	2.44565	protein arginine methyltransferase 5
KLB	1585	2.44535	klotho beta
ARPC3	1586	2.44505	actin related protein 2/3 complex subunit 3
CDK11B	1586	2.44505	cyclin dependent kinase 11B
ANAPC7	1588	2.44474	anaphase promoting complex subunit 7
ARPC4	1588	2.44474	actin related protein 2/3 complex subunit 4
FKBP8	1590	2.44444	FKBP prolyl isomerase 8
TRAF1	1590	2.44444	TNF receptor associated factor 1
TTR	1592	2.44414	transthyretin
PIM1	1593	2.44384	Pim-1 proto-oncogene, serine/threonine kinase
CAV3	1594	2.44293	caveolin 3
HPSE	1594	2.44293	heparanase
TBX5	1594	2.44293	T-box transcription factor 5
RAB1A	1597	2.44262	RAB1A, member RAS oncogene family
TAF1	1597	2.44262	TATA-box binding protein associated factor 1
DAB2	1599	2.44232	DAB adaptor protein 2
FGF8	1600	2.44202	fibroblast growth factor 8
CHRNA1	1601	2.44172	cholinergic receptor nicotinic alpha 1 subunit
GNG13	1601	2.44172	G protein subunit gamma 13
VAV3	1603	2.4402	vav guanine nucleotide exchange factor 3
ADCY8	1604	2.4399	adenylate cyclase 8
SHOC2	1604	2.4399	SHOC2 leucine rich repeat scaffold protein
TUBB2A	1606	2.4396	tubulin beta 2A class IIa
PAK4	1607	2.43899	p21 (RAC1) activated kinase 4
CFP	1608	2.43808	complement factor properdin
NBN	1608	2.43808	nibrin
PRTN3	1610	2.43687	proteinase 3
GNG11	1611	2.43657	G protein subunit gamma 11
DAB1	1612	2.43627	DAB adaptor protein 1
DERL3	1613	2.43566	derlin 3
RAB27A	1614	2.43506	RAB27A, member RAS oncogene family
SELENOS	1614	2.43506	selenoprotein S
ARPC5	1616	2.43354	actin related protein 2/3 complex subunit 5
MNAT1	1616	2.43354	MNAT1 component of CDK activating kinase
NPC2	1618	2.43324	NPC intracellular cholesterol transporter 2
GNG10	1619	2.43294	G protein subunit gamma 10
GNG8	1620	2.43264	G protein subunit gamma 8
KDM1A	1620	2.43264	lysine demethylase 1A
MYO6	1620	2.43264	myosin VI
ENAH	1623	2.43233	ENAH actin regulator
ABL2	1624	2.43203	ABL proto-oncogene 2, non-receptor tyrosine kinase
GNG5	1625	2.43173	G protein subunit gamma 5
GNG7	1625	2.43173	G protein subunit gamma 7
GNGT2	1625	2.43173	G protein subunit gamma transducin 2
ARPC1A	1628	2.43143	actin related protein 2/3 complex subunit 1A
ITGB6	1628	2.43143	integrin subunit beta 6
CSF3R	1630	2.43113	colony stimulating factor 3 receptor
HDAC9	1630	2.43113	histone deacetylase 9
KAT6A	1630	2.43113	lysine acetyltransferase 6A
GNG3	1633	2.43082	G protein subunit gamma 3
ELOB	1634	2.42992	elongin B
NAPRT	1634	2.42992	nicotinate phosphoribosyltransferase
NCF2	1634	2.42992	neutrophil cytosolic factor 2
H1-4	1637	2.42931	H1.4 linker histone, cluster member
MRE11	1637	2.42931	MRE11 homolog, double strand break repair nuclease
L1CAM	1639	2.42901	L1 cell adhesion molecule
REM1	1639	2.42901	RRAD and GEM like GTPase 1
RFC3	1641	2.42871	replication factor C subunit 3
NR1H3	1642	2.4281	nuclear receptor subfamily 1 group H member 3
CCL4	1643	2.4278	C-C motif chemokine ligand 4
CST3	1644	2.42659	cystatin C
FAF1	1644	2.42659	Fas associated factor 1
PRKCH	1644	2.42659	protein kinase C eta
ACTL6B	1647	2.42598	actin like 6B
HSPA13	1648	2.42568	heat shock protein family A (Hsp70) member 13
CBX2	1649	2.42478	chromobox 2
GLB1	1649	2.42478	galactosidase beta 1
PEA15	1649	2.42478	proliferation and apoptosis adaptor protein 15
MATN3	1652	2.42447	matrilin 3
CBX4	1653	2.42387	chromobox 4
HNF4A	1653	2.42387	hepatocyte nuclear factor 4 alpha
DUSP8	1655	2.42326	dual specificity phosphatase 8
BORA	1656	2.42296	BORA aurora kinase A activator
RAB5B	1656	2.42296	RAB5B, member RAS oncogene family
CDK11A	1658	2.42266	cyclin dependent kinase 11A
IGFBP1	1658	2.42266	insulin like growth factor binding protein 1
PIP4K2A	1658	2.42266	phosphatidylinositol-5-phosphate 4-kinase type 2 alpha
HNRNPK	1661	2.42236	heterogeneous nuclear ribonucleoprotein K
LTBP1	1661	2.42236	latent transforming growth factor beta binding protein 1
RAD50	1663	2.42206	RAD50 double strand break repair protein
MYOCD	1664	2.42145	myocardin
PRKCSH	1665	2.42115	protein kinase C substrate 80K-H
UNC5B	1665	2.42115	unc-5 netrin receptor B
CBX8	1667	2.42055	chromobox 8
F11R	1667	2.42055	F11 receptor
DNASE1L1	1669	2.42024	deoxyribonuclease 1 like 1
AKAP5	1670	2.41964	A-kinase anchoring protein 5
CYB5R3	1670	2.41964	cytochrome b5 reductase 3
PRNP	1672	2.41873	prion protein
FGF20	1673	2.41813	fibroblast growth factor 20
ANAPC10	1674	2.41783	anaphase promoting complex subunit 10
LRRC7	1674	2.41783	leucine rich repeat containing 7
CD79B	1676	2.41752	CD79b molecule
PHC3	1676	2.41752	polyhomeotic homolog 3
DPY30	1678	2.41692	dpy-30 histone methyltransferase complex regulatory subunit
PROS1	1678	2.41692	protein S
PHC2	1680	2.41662	polyhomeotic homolog 2
GHDC	1681	2.41632	GH3 domain containing
CD79A	1682	2.41601	CD79a molecule
DUSP9	1682	2.41601	dual specificity phosphatase 9
PHC1	1682	2.41601	polyhomeotic homolog 1
GGA3	1685	2.41571	golgi associated, gamma adaptin ear containing, ARF binding protein 3
FGF6	1686	2.41541	fibroblast growth factor 6
GRIN2B	1686	2.41541	glutamate ionotropic receptor NMDA type subunit 2B
MED22	1686	2.41541	mediator complex subunit 22
VTI1B	1689	2.41511	vesicle transport through interaction with t-SNAREs 1B
IFNGR1	1690	2.41481	interferon gamma receptor 1
NDC80	1690	2.41481	NDC80 kinetochore complex component
PF4	1690	2.41481	platelet factor 4
ZEB1	1690	2.41481	zinc finger E-box binding homeobox 1
AGA	1694	2.4145	aspartylglucosaminidase
SRGN	1694	2.4145	serglycin
DIAPH1	1696	2.4142	diaphanous related formin 1
CSF1R	1697	2.4139	colony stimulating factor 1 receptor
TPD52	1697	2.4139	tumor protein D52
ERP44	1699	2.4133	endoplasmic reticulum protein 44
PDIA3	1699	2.4133	protein disulfide isomerase family A member 3
CDA	1701	2.413	cytidine deaminase
TUBB2B	1701	2.413	tubulin beta 2B class IIb
TH	1703	2.41209	tyrosine hydroxylase
DHH	1704	2.41149	desert hedgehog signaling molecule
E2F3	1705	2.41058	E2F transcription factor 3
MAVS	1705	2.41058	mitochondrial antiviral signaling protein
EFNA5	1707	2.41028	ephrin A5
IL1RAP	1707	2.41028	interleukin 1 receptor accessory protein
NOLC1	1707	2.41028	nucleolar and coiled-body phosphoprotein 1
SLPI	1710	2.40998	secretory leukocyte peptidase inhibitor
ULK1	1711	2.40967	unc-51 like autophagy activating kinase 1
RFC5	1712	2.40907	replication factor C subunit 5
RFC4	1713	2.40877	replication factor C subunit 4
CRACR2A	1714	2.40847	calcium release activated channel regulator 2A
EREG	1714	2.40847	epiregulin
GTSE1	1716	2.40817	G2 and S-phase expressed 1
NDN	1716	2.40817	necdin, MAGE family member
DTX1	1718	2.40786	deltex E3 ubiquitin ligase 1
CSF3	1719	2.40756	colony stimulating factor 3
GSK3A	1720	2.40726	glycogen synthase kinase 3 alpha
STX4	1720	2.40726	syntaxin 4
H2AC21	1722	2.40666	H2A clustered histone 21
KIF5B	1722	2.40666	kinesin family member 5B
LRRFIP1	1724	2.40636	LRR binding FLII interacting protein 1
BST2	1725	2.40605	bone marrow stromal cell antigen 2
TRAPPC1	1725	2.40605	trafficking protein particle complex 1
NCAM1	1727	2.40545	neural cell adhesion molecule 1
TNPO1	1727	2.40545	transportin 1
ANAPC2	1729	2.40515	anaphase promoting complex subunit 2
TLR7	1730	2.40485	toll like receptor 7
XRCC5	1730	2.40485	X-ray repair cross complementing 5
SERPINB3	1732	2.40455	serpin family B member 3
ANAPC5	1733	2.40394	anaphase promoting complex subunit 5
LATS1	1733	2.40394	large tumor suppressor kinase 1
GTPBP2	1735	2.40334	GTP binding protein 2
PPP2R2D	1735	2.40334	protein phosphatase 2 regulatory subunit Bdelta
ADCY7	1737	2.40304	adenylate cyclase 7
NTN1	1737	2.40304	netrin 1
AREG	1739	2.40243	amphiregulin
ATF6	1740	2.40213	activating transcription factor 6
MCL1	1740	2.40213	MCL1 apoptosis regulator, BCL2 family member
PFKFB2	1742	2.40183	6-phosphofructo-2-kinase/fructose-2,6-biphosphatase 2
CYRIB	1743	2.40153	CYFIP related Rac1 interactor B
MAPK8IP3	1744	2.40123	mitogen-activated protein kinase 8 interacting protein 3
ANAPC11	1745	2.40093	anaphase promoting complex subunit 11
SCCPDH	1745	2.40093	saccharopine dehydrogenase (putative)
CDK9	1747	2.40062	cyclin dependent kinase 9
TNIP2	1747	2.40062	TNFAIP3 interacting protein 2
AIP	1749	2.40032	aryl hydrocarbon receptor interacting protein
ISLR	1749	2.40032	immunoglobulin superfamily containing leucine rich repeat
MMRN1	1749	2.40032	multimerin 1
PCYOX1L	1749	2.40032	prenylcysteine oxidase 1 like
TEX264	1749	2.40032	testis expressed 264, ER-phagy receptor
TOR4A	1749	2.40032	torsin family 4 member A
ADCY3	1755	2.40002	adenylate cyclase 3
CDC26	1755	2.40002	cell division cycle 26
CTSH	1755	2.40002	cathepsin H
NCOA4	1755	2.40002	nuclear receptor coactivator 4
PTGDR	1759	2.39972	prostaglandin D2 receptor
GYS1	1760	2.39942	glycogen synthase 1
CCR5	1761	2.39912	C-C motif chemokine receptor 5 (gene/pseudogene)
CPPED1	1761	2.39912	calcineurin like phosphoesterase domain containing 1
ADA2	1763	2.39791	adenosine deaminase 2
KLHL12	1764	2.39761	kelch like family member 12
SLC18A3	1765	2.39731	solute carrier family 18 member A3
GP5	1766	2.39701	glycoprotein V platelet
HRG	1767	2.3961	histidine rich glycoprotein
APH1A	1768	2.3958	aph-1 homolog A, gamma-secretase subunit
APH1B	1768	2.3958	aph-1 homolog B, gamma-secretase subunit
GNAS	1768	2.3958	GNAS complex locus
NHLRC2	1768	2.3958	NHL repeat containing 2
PSENEN	1768	2.3958	presenilin enhancer, gamma-secretase subunit
RAPGEF1	1768	2.3958	Rap guanine nucleotide exchange factor 1
BMPR1A	1774	2.3955	bone morphogenetic protein receptor type 1A
RELN	1774	2.3955	reelin
ALDOC	1776	2.3952	aldolase, fructose-bisphosphate C
CREG1	1776	2.3952	cellular repressor of E1A stimulated genes 1
RACGAP1	1778	2.3949	Rac GTPase activating protein 1
SOD2	1778	2.3949	superoxide dismutase 2
AMER1	1780	2.39429	APC membrane recruitment protein 1
CFD	1780	2.39429	complement factor D
NEU1	1780	2.39429	neuraminidase 1
CCN1	1783	2.39399	cellular communication network factor 1
LMO7	1784	2.39369	LIM domain 7
PDXK	1784	2.39369	pyridoxal kinase
RAE1	1786	2.39339	ribonucleic acid export 1
RNASET2	1786	2.39339	ribonuclease T2
AZU1	1788	2.39309	azurocidin 1
C6orf120	1788	2.39309	chromosome 6 open reading frame 120
DPP7	1788	2.39309	dipeptidyl peptidase 7
FUCA1	1788	2.39309	alpha-L-fucosidase 1
HRNR	1788	2.39309	hornerin
MNDA	1788	2.39309	myeloid cell nuclear differentiation antigen
NHLRC3	1788	2.39309	NHL repeat containing 3
PADI2	1788	2.39309	peptidyl arginine deiminase 2
PLAC8	1788	2.39309	placenta associated 8
RNASE3	1788	2.39309	ribonuclease A family member 3
VAT1	1788	2.39309	vesicle amine transport 1
UBE2A	1799	2.39279	ubiquitin conjugating enzyme E2 A
TRIP6	1800	2.39249	thyroid hormone receptor interactor 6
TNFAIP3	1801	2.39218	TNF alpha induced protein 3
MED10	1802	2.39188	mediator complex subunit 10
TRIM32	1802	2.39188	tripartite motif containing 32
NDEL1	1804	2.39068	nudE neurodevelopment protein 1 like 1
GRIA1	1805	2.39038	glutamate ionotropic receptor AMPA type subunit 1
CBX6	1806	2.39007	chromobox 6
RAB7A	1806	2.39007	RAB7A, member RAS oncogene family
PPP4R1	1808	2.38977	protein phosphatase 4 regulatory subunit 1
CDK5RAP2	1809	2.38947	CDK5 regulatory subunit associated protein 2
IGLL5	1809	2.38947	immunoglobulin lambda like polypeptide 5
H2BC18	1811	2.38917	H2B clustered histone 18
GCA	1812	2.38887	grancalcin
HLA-F	1813	2.38827	major histocompatibility complex, class I, F
CALR	1814	2.38797	calreticulin
FES	1815	2.38736	FES proto-oncogene, tyrosine kinase
CTNNA3	1816	2.38706	catenin alpha 3
GM2A	1816	2.38706	GM2 ganglioside activator
PIAS4	1816	2.38706	protein inhibitor of activated STAT 4
SERPING1	1816	2.38706	serpin family G member 1
ITPR2	1820	2.38676	inositol 1,4,5-trisphosphate receptor type 2
EIF4E3	1821	2.38646	eukaryotic translation initiation factor 4E family member 3
FZD2	1821	2.38646	frizzled class receptor 2
RNASE2	1821	2.38646	ribonuclease A family member 2
HLA-G	1824	2.38556	major histocompatibility complex, class I, G
MIA3	1824	2.38556	MIA SH3 domain ER export factor 3
UNC13D	1826	2.38495	unc-13 homolog D
STON2	1827	2.38375	stonin 2
MAN2B1	1828	2.38345	mannosidase alpha class 2B member 1
CHD8	1829	2.38315	chromodomain helicase DNA binding protein 8
IFNA17	1830	2.38255	interferon alpha 17
PRMT6	1831	2.38224	protein arginine methyltransferase 6
AHSA1	1832	2.38194	activator of HSP90 ATPase activity 1
DOCK4	1833	2.38074	dedicator of cytokinesis 4
IFNA21	1833	2.38074	interferon alpha 21
SEC24A	1835	2.38044	SEC24 homolog A, COPII coat complex component
EXOC7	1836	2.38014	exocyst complex component 7
HEXB	1836	2.38014	hexosaminidase subunit beta
HSPA12A	1836	2.38014	heat shock protein family A (Hsp70) member 12A
SIAH1	1836	2.38014	siah E3 ubiquitin protein ligase 1
SLIT2	1840	2.37953	slit guidance ligand 2
CASP10	1841	2.37893	caspase 10
MALT1	1841	2.37893	MALT1 paracaspase
STON1	1841	2.37893	stonin 1
LAMA3	1844	2.37863	laminin subunit alpha 3
BLNK	1845	2.37833	B cell linker
CALML3	1845	2.37833	calmodulin like 3
TIMP3	1845	2.37833	TIMP metallopeptidase inhibitor 3
EXOC4	1848	2.37803	exocyst complex component 4
RALGDS	1848	2.37803	ral guanine nucleotide dissociation stimulator
CCP110	1850	2.37773	centriolar coiled-coil protein 110
PDX1	1851	2.37713	pancreatic and duodenal homeobox 1
ADCY9	1852	2.37653	adenylate cyclase 9
LRP1	1853	2.37622	LDL receptor related protein 1
PRKG1	1853	2.37622	protein kinase cGMP-dependent 1
GALNS	1855	2.37562	galactosamine (N-acetyl)-6-sulfatase
ODC1	1855	2.37562	ornithine decarboxylase 1
PTPN5	1855	2.37562	protein tyrosine phosphatase non-receptor type 5
FABP1	1858	2.37502	fatty acid binding protein 1
UBXN1	1858	2.37502	UBX domain protein 1
TGFB1I1	1860	2.37472	transforming growth factor beta 1 induced transcript 1
PLAA	1861	2.37412	phospholipase A2 activating protein
IL12RB2	1862	2.37382	interleukin 12 receptor subunit beta 2
MKNK1	1863	2.37352	MAPK interacting serine/threonine kinase 1
DIABLO	1864	2.37261	diablo IAP-binding mitochondrial protein
HSPA12B	1865	2.37231	heat shock protein family A (Hsp70) member 12B
YPEL5	1866	2.37141	yippee like 5
INCENP	1867	2.37111	inner centromere protein
IPO8	1867	2.37111	importin 8
ESRRA	1869	2.37081	estrogen related receptor alpha
ADCY5	1870	2.37021	adenylate cyclase 5
GPC1	1870	2.37021	glypican 1
TGS1	1870	2.37021	trimethylguanosine synthase 1
CALML6	1873	2.36991	calmodulin like 6
LRP5	1874	2.36961	LDL receptor related protein 5
PCM1	1874	2.36961	pericentriolar material 1
IP6K2	1876	2.3693	inositol hexakisphosphate kinase 2
TFF3	1877	2.369	trefoil factor 3
HMMR	1878	2.3678	hyaluronan mediated motility receptor
CDCA8	1879	2.3672	cell division cycle associated 8
ERC1	1880	2.3669	ELKS/RAB6-interacting/CAST family member 1
CEP57	1881	2.3666	centrosomal protein 57
BCL2A1	1882	2.3663	BCL2 related protein A1
CREB5	1883	2.366	cAMP responsive element binding protein 5
FGF19	1883	2.366	fibroblast growth factor 19
LAMB3	1883	2.366	laminin subunit beta 3
NUP54	1883	2.366	nucleoporin 54
FASN	1887	2.3657	fatty acid synthase
MAP4K1	1887	2.3657	mitogen-activated protein kinase kinase kinase kinase 1
OSM	1889	2.3654	oncostatin M
DMP1	1890	2.36449	dentin matrix acidic phosphoprotein 1
CREB3L2	1891	2.36389	cAMP responsive element binding protein 3 like 2
EEF1G	1891	2.36389	eukaryotic translation elongation factor 1 gamma
LAMTOR4	1891	2.36389	late endosomal/lysosomal adaptor, MAPK and MTOR activator 4
RCOR1	1891	2.36389	REST corepressor 1
CD47	1895	2.36359	CD47 molecule
LAMTOR5	1896	2.36329	late endosomal/lysosomal adaptor, MAPK and MTOR activator 5
SRXN1	1896	2.36329	sulfiredoxin 1
APOOL	1898	2.36239	apolipoprotein O like
ENO1	1898	2.36239	enolase 1
NUP35	1898	2.36239	nucleoporin 35
CALML5	1901	2.36209	calmodulin like 5
MED26	1901	2.36209	mediator complex subunit 26
SPHK2	1903	2.36149	sphingosine kinase 2
AFP	1904	2.36029	alpha fetoprotein
LNPEP	1904	2.36029	leucyl and cystinyl aminopeptidase
ARTN	1906	2.35908	artemin
DCN	1906	2.35908	decorin
NRTN	1906	2.35908	neurturin
PSPN	1906	2.35908	persephin
E2F2	1910	2.35848	E2F transcription factor 2
GFRA2	1911	2.35818	GDNF family receptor alpha 2
GFRA4	1911	2.35818	GDNF family receptor alpha 4
PACSIN2	1913	2.35788	protein kinase C and casein kinase substrate in neurons 2
RRAGC	1913	2.35788	Ras related GTP binding C
ADCY6	1915	2.35728	adenylate cyclase 6
ARSB	1915	2.35728	arylsulfatase B
CISH	1915	2.35728	cytokine inducible SH2 containing protein
ARSA	1918	2.35668	arylsulfatase A
GFRA3	1919	2.35638	GDNF family receptor alpha 3
RRAGB	1920	2.35548	Ras related GTP binding B
CHRDL1	1921	2.35518	chordin like 1
NEK2	1921	2.35518	NIMA related kinase 2
CCL5	1923	2.35398	C-C motif chemokine ligand 5
AFDN	1924	2.35338	afadin, adherens junction formation factor
MYOG	1924	2.35338	myogenin
NUP93	1926	2.35247	nucleoporin 93
ZBP1	1926	2.35247	Z-DNA binding protein 1
OASL	1928	2.35187	2'-5'-oligoadenylate synthetase like
SNW1	1929	2.35157	SNW domain containing 1
CBY1	1930	2.35067	chibby family member 1, beta catenin antagonist
H3C1	1931	2.35007	H3 clustered histone 1
LRP6	1931	2.35007	LDL receptor related protein 6
PLK4	1933	2.34977	polo like kinase 4
XAF1	1933	2.34977	XIAP associated factor 1
CTSC	1935	2.34887	cathepsin C
GLA	1936	2.34857	galactosidase alpha
GUSB	1937	2.34767	glucuronidase beta
FSTL3	1938	2.34677	follistatin like 3
NFKBIE	1939	2.34647	NFKB inhibitor epsilon
NME7	1940	2.34617	NME/NM23 family member 7
MYLK	1941	2.34587	myosin light chain kinase
GP6	1942	2.34527	glycoprotein VI platelet
OFD1	1943	2.34467	OFD1 centriole and centriolar satellite protein
ORC1	1944	2.34437	origin recognition complex subunit 1
ME1	1945	2.34407	malic enzyme 1
ADCY4	1946	2.34377	adenylate cyclase 4
EED	1947	2.34347	embryonic ectoderm development
IRAK4	1947	2.34347	interleukin 1 receptor associated kinase 4
MYL12A	1947	2.34347	myosin light chain 12A
RRAGD	1950	2.34287	Ras related GTP binding D
SERPINA5	1951	2.34257	serpin family A member 5
RALB	1952	2.34167	RAS like proto-oncogene B
PLCB2	1953	2.34107	phospholipase C beta 2
BMPR1B	1954	2.34077	bone morphogenetic protein receptor type 1B
DHRS4	1954	2.34077	dehydrogenase/reductase 4
DLG4	1954	2.34077	discs large MAGUK scaffold protein 4
EML4	1954	2.34077	EMAP like 4
HDAC10	1954	2.34077	histone deacetylase 10
SLC38A9	1954	2.34077	solute carrier family 38 member 9
CEP164	1960	2.34047	centrosomal protein 164
IFIT1	1961	2.34017	interferon induced protein with tetratricopeptide repeats 1
MYL9	1962	2.33987	myosin light chain 9
TUBA3E	1963	2.33957	tubulin alpha 3e
GOLGA2	1964	2.33927	golgin A2
MX1	1965	2.33897	MX dynamin like GTPase 1
NPHS1	1966	2.33867	NPHS1 adhesion molecule, nephrin
NUP50	1966	2.33867	nucleoporin 50
TUBG1	1968	2.33777	tubulin gamma 1
FSTL1	1969	2.33717	follistatin like 1
MYH10	1969	2.33717	myosin heavy chain 10
EEF2K	1971	2.33687	eukaryotic elongation factor 2 kinase
IL15	1971	2.33687	interleukin 15
MECOM	1971	2.33687	MDS1 and EVI1 complex locus
TLN2	1974	2.33657	talin 2
NLK	1975	2.33627	nemo like kinase
PDIA6	1976	2.33597	protein disulfide isomerase family A member 6
RGL1	1977	2.33567	ral guanine nucleotide dissociation stimulator like 1
COPA	1978	2.33537	COPI coat complex subunit alpha
RPS27	1979	2.33477	ribosomal protein S27
LDLR	1980	2.33447	low density lipoprotein receptor
MTA2	1980	2.33447	metastasis associated 1 family member 2
MYO1C	1982	2.33417	myosin IC
IL10RB	1983	2.33387	interleukin 10 receptor subunit beta
RNF135	1984	2.33327	ring finger protein 135
FGF3	1985	2.33297	fibroblast growth factor 3
GYS2	1986	2.33267	glycogen synthase 2
PPARD	1986	2.33267	peroxisome proliferator activated receptor delta
SALL4	1988	2.33147	spalt like transcription factor 4
UBE2L6	1988	2.33147	ubiquitin conjugating enzyme E2 L6
TACR1	1990	2.33117	tachykinin receptor 1
TMED2	1991	2.33057	transmembrane p24 trafficking protein 2
GBP2	1992	2.33027	guanylate binding protein 2
RPS6	1992	2.33027	ribosomal protein S6
SYT9	1994	2.32997	synaptotagmin 9
BRPF1	1995	2.32967	bromodomain and PHD finger containing 1
CHRM1	1996	2.32937	cholinergic receptor muscarinic 1
NUP155	1996	2.32937	nucleoporin 155
BATF	1998	2.32907	basic leucine zipper ATF-like transcription factor
CEP63	1998	2.32907	centrosomal protein 63
[truncated: 12,326 more rows]

## Sheet: Table S2
Cell type	NES	FDR	Number of targets at the leading prioritization	Target genes at the leading prioritization (target rank)
Gamma delta T-cells	1.52	0.00032	115	CDC5L (50), SOS1 (82), IL2RA (127), IL4 (140), AURKA (151), CDK1 (158), PPP1CA (228), RB1 (246), FASLG (259), IFNG (260), PSMA3 (298), PSMD4 (304), PSMA1 (322), DAXX (327), IL2RB (328), PSMC4 (408), PSMD13 (413), CTLA4 (448), PSMD14 (466), PSMB2 (468), TBX21 (489), CDC25C (569), CD40LG (602), SRF (669), IL13 (695), CCNA2 (703), HMOX2 (704), PSMD7 (721), IL5 (740), CHEK1 (758), STIP1 (772), AGGF1 …
Smooth muscle	1.43	0.00032	141	HSPA8 (32), HSP90AB1 (42), PPP2R1A (58), MAP3K7 (71), YAP1 (97), PTPN11 (110), VCL (163), VCP (171), ACTG1 (172), CDK4 (191), CTNNA1 (267), PSMC5 (308), SOD1 (363), PRKAG1 (463), BAD (464), PSMD14 (466), HSP90B1 (526), STAM2 (576), CSNK2A2 (682), OCRL (701), PSMB4 (705), PSMB1 (707), PSMB5 (709), PSMB7 (710), PSMD10 (733), FAF2 (775), MBTPS1 (791), P4HB (795), BUB3 (854), DCTN1 (860), ALDOA (876)…
Vascular endothelial cells	1.35	0.00032	148	MAPK3 (3), HSP90AB1 (42), PPP2R1A (58), MAPK12 (65), RHOA (81), CAV1 (96), PSMD1 (98), PLCG1 (103), HSPA4 (124), DYNC1H1 (163), ACTG1 (172), ANXA2 (176), CDC37 (181), KDR (215), HDAC1 (254), YWHAE (261), VWF (263), CTNNA1 (267), NCK1 (287), PSMC5 (308), NOTCH4 (397), ILF2 (416), PPP2R2A (475), KAT5 (512), CALM1 (533), RANGAP1 (564), MAP3K3 (566), RALA (605), AP2M1 (666), CSNK2A2 (682), PSMD8 (689…
Monocytes	1.37	0.00051	174	SRC (15), PTEN (21), MAPK14 (24), RELA (25), PRKACA (41), RHOA (81), HIF1A (180), MAP2K1 (204), UBE2D1 (205), IQGAP1 (233), PPP1CB (235), BCL2L11 (273), KSR1 (335), SOCS3 (410), QKI (431), TGOLN2 (545), ARNT (562), MAP3K3 (566), BTK (592), HCK (623), PIAS1 (662), RARA (674), MARK3 (676), MAPK6 (701), FGR (744), VASP (882), FCER1A (891), SIN3B (907), MAP3K11 (908), RAB5A (935), CSNK1A1 (951), HSPA…
Melanocytes	1.41	0.00055	95	STAT1 (16), STAT5A (49), ESR2 (99), IRF4 (175), IRF7 (177), CD36 (194), KIT (283), MITF (296), PRKCE (310), HLA-DRA (338), ERBB3 (339), SP100 (344), HLA-DRB1 (360), RUNX3 (405), ISG15 (571), CDK2 (583), NEDD4L (606), S100B (741), DDX58 (767), HLA-DPA1 (896), TLR1 (915), LEF1 (996), SGK1 (1008), EGLN1 (1103), MMP8 (1387), QPCT (1505), TCN1 (1514), DAB2 (1599), RAB27A (1614), ABL2 (1624), L1CAM (16…
Astrocytes	1.41	0.00055	102	FN1 (119), FGG (251), ACTA2 (284), FGFR1 (318), PDGFRB (324), SDC2 (353), IGFBP3 (355), COL1A2 (437), COL1A1 (476), TIMP1 (483), COL3A1 (548), MMP2 (552), PDGFRA (558), WNT5A (601), VCAM1 (632), TNS1 (811), RARB (842), GLI2 (858), SPARC (915), FBN1 (918), PAX6 (957), CLU (959), CXCL12 (1001), GLIPR1 (1014), TGM2 (1023), TNC (1052), CENPI (1086), CCL2 (1139), KIF18A (1151), TFAP2C (1159), PTX3 (12…
Endothelial cells	1.46	0.00064	67	RELA (25), MAPK12 (65), CAV1 (96), PSMD1 (98), HSPA4 (124), CARM1 (160), ANXA2 (176), CDC37 (181), KDR (215), DYNLL1 (224), VWF (263), PSMC5 (308), PSMD2 (387), NOTCH4 (397), CCT6A (410), GNB1 (419), PPP2R2A (475), HSP90B1 (526), RANGAP1 (564), RALA (605), FXR1 (619), PSMB7 (710), TEK (715), PIK3C2A (722), PSMD10 (733), CLTA (800), BUB3 (854), FLT4 (865), ACTR1A (900), AP2A2 (977), FLT1 (1022), A…
CD4+ effector-memory T-cells	1.43	0.00085	88	NFKB1 (12), SOS1 (82), DYNC1H1 (163), CDC37 (181), ARAF (269), RIPK1 (395), CTLA4 (448), CD40LG (602), NCK2 (618), RANBP9 (649), MARK3 (676), IDE (712), PSMD9 (737), STUB1 (770), ZC3HAV1 (798), SMARCC2 (818), TRADD (832), SPTAN1 (883), CAPZB (963), CABIN1 (982), CD4 (1005), RBL1 (1133), IL5RA (1144), NECAP2 (1174), DNAJB1 (1195), ITGB7 (1213), CD3E (1227), MAPKAPK5 (1255), MAML1 (1303), CLIP1 (13…
CD4+ memory T-cells	1.34	0.0012	138	PPP2R5D (85), AKT2 (86), PTPN11 (110), SMAD2 (117), JAK3 (139), PPP1CC (221), PPP1CB (235), PTGES3 (252), HDAC1 (254), SOD1 (363), RUVBL1 (382), MEN1 (384), UBQLN2 (392), CTLA4 (448), COPS5 (461), CD2AP (484), CTBP1 (584), CD40LG (602), FXR1 (619), UBE2D3 (628), RANBP9 (649), CSNK2A2 (682), HMOX2 (704), CD3G (705), UBE2N (731), UBE2D2 (749), PSMF1 (752), ACTL6A (854), BUB3 (854), CPSF6 (891), CSN…
Mesangial cells	1.3	0.0067	77	SPP1 (60), ITGB3 (95), FN1 (119), BMP4 (140), PPARG (143), ILK (152), SFN (209), PDGFB (272), ACTA2 (284), MITF (296), FGB (318), PDGFRB (324), SDC2 (353), TGFB2 (355), COL1A2 (437), COL1A1 (476), COL3A1 (548), HSPA2 (573), DNM1 (613), VCAM1 (632), MMP7 (823), GLI2 (858), CDKN1C (933), TGM2 (1023), TBL1X (1059), EPHB2 (1199), PTX3 (1230), PTPRJ (1330), FLNC (1399), WT1 (1416), IGFBP5 (1434), TNFS…
Preadipocytes	1.29	0.02	91	RHOA (81), YAP1 (97), PTPN11 (110), HSPA4 (124), IRF4 (175), HIF1A (180), WASL (302), HSP90B1 (526), ELK1 (553), RANBP9 (649), OCRL (701), MBTPS1 (791), P4HB (795), BUB3 (854), CENPE (912), RNF2 (956), NCKAP1 (1221), UCHL5 (1273), CDK7 (1319), COPS4 (1396), COPB1 (1404), COPS8 (1428), CANX (1479), TUBA1B (1540), RAD50 (1663), ISLR (1749), ARSB (1915), MYL12A (1947), COPA (1978), ATP6V1D (2015), F…
Mast cells	1.33	0.02	58	ITGA2B (51), MAP3K7 (71), STAM (190), GATA1 (196), PRKAR1A (389), PIK3R2 (422), PAK2 (426), NTRK1 (500), PPP3R1 (527), BTK (592), RXRB (707), IL5 (740), AGGF1 (790), MS4A2 (891), CTSG (911), POLR2A (938), CENPJ (1102), BAIAP2 (1135), IL5RA (1144), RAD23B (1154), LCP2 (1306), U2AF2 (1414), CHD9 (1416), CDC16 (1518), REM1 (1639), DIAPH1 (1696), PTGDR (1759), BMPR1A (1774), TRIM32 (1802), CASP10 (18…
Neutrophils	1.38	0.02	42	PTEN (21), UBE2D1 (205), KSR1 (335), PAK2 (426), CBL (486), TRIM25 (684), CSF2RB (778), HBB (965), HSPA6 (992), SPAG9 (1083), NMI (1104), APAF1 (1161), PGLYRP1 (1505), CSF3R (1630), NDEL1 (1804), IL18RAP (2282), USP15 (2422), TOX4 (2480), UBE2B (2500), S100A12 (2574), CXCR2 (2863), MED13L (3147), LILRB2 (3150), BMX (3187), CEACAM8 (3317), WDFY3 (3319), DDX3X (3410), FPR2 (3494), NFYA (3636), TOP1…
Activated dendritic cells	1.26	0.027	94	NFKB1 (12), SRC (15), RELA (25), NRAS (89), GRB2 (100), IL2RA (127), TXN (149), IRF4 (175), XIAP (199), MAP2K1 (204), IL10 (214), BCL2L11 (273), STAT2 (286), SOCS3 (410), PAK2 (426), CUL1 (495), HCK (623), NFE2L2 (729), IL3RA (817), HLA-DQA1 (888), IL12B (902), ABI1 (909), RAB5A (935), RAB8A (1004), FCER1G (1031), CD86 (1049), SPAG9 (1083), CD80 (1148), NECAP2 (1174), NFKBIB (1195), NUP62 (1308),…
Fibroblasts	1.23	0.028	119	YAP1 (97), JAK3 (139), VCL (163), HIF1A (180), PIK3R2 (422), BAD (464), AP2M1 (666), OCRL (701), NFE2L2 (729), HDAC5 (735), P4HB (795), ACTR10 (807), CSF1 (835), CSNK1A1 (951), FTL (1050), TFDP1 (1149), RAD23B (1154), POLR2E (1187), HDAC7 (1247), SMAD5 (1326), VIM (1331), FRS2 (1469), ZFYVE9 (1479), PRDX6 (1551), TBX5 (1594), ISLR (1749), BMPR1A (1774), C6orf120 (1788), TRIM32 (1802), GRIA1 (1805…
CD4+ central-memory T-cells	1.27	0.028	92	PLCG1 (103), IL2RA (127), PSMD2 (387), UBQLN2 (392), SOCS3 (410), CTLA4 (448), CSNK1D (450), DVL1 (504), IKZF1 (580), TSC1 (581), CD40LG (602), NCK2 (618), ZC3HAV1 (798), TAB2 (821), TRADD (832), STK11 (838), NUP85 (845), SPTAN1 (883), POLR2A (938), CD4 (1005), TPR (1056), AAK1 (1064), DNMT1 (1114), CD247 (1158), DNAJB1 (1195), CD28 (1387), ZFYVE9 (1479), DAB1 (1612), GGA3 (1685), ANAPC5 (1733), …
CD8+ effector-memory T-cells	1.19	0.034	127	MAPK13 (68), PPP2R5C (76), PLCG1 (103), DYNC1H1 (163), CASP8 (173), IRF3 (198), PPP1CA (228), FASLG (259), IFNG (260), PSMC5 (308), DAXX (327), IL2RB (328), MEN1 (384), RIPK1 (395), ZAP70 (423), TBX21 (489), CALM1 (533), CTBP1 (584), MARK3 (676), HMOX2 (704), CD3G (705), PSME1 (741), S100B (741), STUB1 (770), FLT4 (865), CD3D (874), GSDMD (917), CAPZB (963), HLA-A (984), PTPRC (1039), AAK1 (1064)…
T helper 2 cells	1.48	0.055	12	SMAD2 (117), IL13 (695), IL5 (740), NUP37 (850), MAD2L1 (1009), RAD50 (1663), NPHP4 (2050), RRAS2 (2130), GZMA (2217), RRM2 (2523), BAG2 (3182), RNF34 (3428)
Keratinocytes	1.26	0.058	50	NGFR (77), MMP9 (138), SFN (209), IL1B (278), PTK6 (280), ITGB4 (403), ITGA6 (505), IL1A (555), ESRP1 (597), IRF6 (686), CNKSR1 (693), FGFR3 (737), TP63 (894), SDC1 (928), PLA2G4A (1002), TGFA (1130), LAMC2 (1183), LPAR3 (1293), PRMT5 (1583), ITGB6 (1628), EREG (1714), LAMA3 (1844), CALML3 (1845), LAMB3 (1883), ARTN (1906), DEF6 (2049), EPHA1 (2133), AP1M2 (2555), GNA15 (2747), CXCL3 (2797), TRIM…
NK cells	1.27	0.058	48	MAPK1 (6), PPP2CA (59), MAP3K7 (71), KPNB1 (136), MED1 (174), FASLG (259), IFNG (260), IL2RB (328), PRKAG1 (463), BAD (464), TBX21 (489), NFE2L2 (729), TNFSF11 (753), AGK (873), CD247 (1158), STAG2 (1338), GZMB (1455), PRDX6 (1551), CCL4 (1643), PTGDR (1759), NCR1 (2037), BRD2 (2247), RAB14 (2257), IL18RAP (2282), LTA (2286), IL21R (2613), FIP1L1 (2867), FBXW4 (2915), KLRG1 (2939), GNA13 (2964), …
B-cells	1.23	0.075	73	PRKCB (113), PGR (116), HSPA4 (124), TERT (226), BCL2L11 (273), DAXX (327), AP3B1 (515), BTK (592), TRAF3 (596), PAX5 (745), NUP160 (848), HLA-DPB1 (898), POU2F1 (944), BLK (1084), ITSN2 (1097), ACTN2 (1139), IFNA2 (1207), HDAC7 (1247), GDI2 (1522), CD19 (1541), CD79B (1676), CD79A (1682), TLR7 (1730), RRAS2 (2130), INPP5B (2484), IKZF3 (2488), SNX2 (2675), S1PR2 (2709), CIITA (2760), CD22 (2915)…
Pericytes	1.21	0.075	82	MAPK3 (3), PPP2CB (74), PPP2R5D (85), CDK4 (191), DYNLL1 (224), KSR1 (335), ELK1 (553), ARNT (562), CTBP1 (584), TAB1 (644), PSMD8 (689), RXRB (707), P4HB (795), FLT1 (1022), GDNF (1075), ASH2L (1106), EHMT2 (1285), COPS6 (1422), REM1 (1639), RAB5B (1656), ISLR (1749), ADCY3 (1755), GNAS (1768), CBX6 (1806), CALR (1814), CBY1 (1930), SH3GL1 (2040), PPIB (2176), DPF2 (2334), KDELR1 (2362), PFN1 (2…
Class-switched memory B-cells	1.35	0.078	22	PTPN6 (167), EPS15 (418), UBE2I (509), TRAF3 (596), UBE2N (731), PAX5 (745), HLA-DQB2 (899), ABI1 (909), BLK (1084), CD80 (1148), TRRAP (1327), RAPGEF1 (1768), SEC24A (1835), PIKFYVE (3039), CPSF4 (3046), NGLY1 (3070), UBE2G1 (3688), TAF6 (4040), CR1 (4336), RAD17 (4695), COL19A1 (4723), CXCR5 (4739)
Myocytes	1.17	0.099	133	HSPA8 (32), MAP3K7 (71), CAV1 (96), YAP1 (97), PTPN11 (110), SMAD2 (117), ACTG1 (172), HIF1A (180), SND1 (249), PTGES3 (252), CLTC (362), CCT6A (410), PAFAH1B1 (507), ACTA1 (511), PSMB4 (705), ACTR10 (807), MYOD1 (852), ALDOA (876), LRPPRC (1092), ACTN2 (1139), UCHL5 (1273), UBE3A (1287), KIF2A (1296), SMAD5 (1326), POLR2J (1333), UBA2 (1364), COPB1 (1404), COPS8 (1428), FRS2 (1469), USP14 (1511)…
CD8+ central-memory T-cells	1.24	0.099	41	ESR2 (99), RPS6KB1 (106), CASP8 (173), NCK1 (287), IL2RB (328), ZAP70 (423), TNRC6B (626), S100B (741), STUB1 (770), TRADD (832), ALK (1047), DNAJB1 (1195), CD3E (1227), KIF2A (1296), CD8B (1322), CD8A (1343), CD28 (1387), MED6 (1528), BMPR1A (1774), SEC24A (1835), DCTN6 (2121), HAUS3 (2151), GZMA (2217), TNKS2 (2364), KLRG1 (2939), HAO2 (3301), ATXN7 (3429), KLRD1 (3513), DYNLT1 (3741), PDCD1 (4…
T helper 1 cells	1.32	0.1	23	IFNG (260), PSMD3 (414), RUVBL2 (754), MDC1 (1161), CHD4 (1287), MNAT1 (1616), HTRA2 (2038), NUP205 (2090), KIF20A (2285), PTTG1 (2627), PPM1G (2970), CSTF1 (3326), CHD1L (3425), PKMYT1 (3492), RNPS1 (3711), POLD2 (4076), NCAPD3 (4521), WDR18 (4732), WRAP53 (5263), SLAMF1 (5581), TRIM28 (5636), FIBP (5934), SNRPC (6187)
Chondrocytes	1.16	0.11	98	RUNX1 (17), YAP1 (97), PTPN11 (110), NCOR2 (178), IGF1 (201), CCNB1 (210), STAT2 (286), WASL (302), LEP (444), DVL1 (504), ARNT (562), TF (599), IFNB1 (627), RANBP9 (649), OCRL (701), TNFSF11 (753), P4HB (795), CSNK1A1 (951), OS9 (1007), SPAG9 (1083), RUNX2 (1132), NPLOC4 (1191), FBXW11 (1210), NCKAP1 (1221), SMAD5 (1326), COPB1 (1404), COPS8 (1428), ABI2 (1436), REM1 (1639), ISLR (1749), ERC1 (1…
Sebocytes	1.32	0.11	10	SFN (209), PTK6 (280), MMP3 (370), CSF2 (429), IL1A (555), IRF6 (686), LPAR3 (1293), CALML3 (1845), AP1M2 (2555), CTSK (2586)
Eosinophils	1.23	0.11	47	KSR1 (335), RARA (674), TNFSF11 (753), CSF2RB (778), CAMP (865), FCER1A (891), IL5RA (1144), BPI (1192), LTF (1443), PGLYRP1 (1505), SETD1B (1581), DEFA4 (2052), PRL (2137), EPN2 (2240), KDM6B (2970), BMX (3187), KIF5A (3254), CEACAM8 (3317), AP4E1 (3334), FBXO40 (3544), TRIM48 (3804), OLIG2 (4120), C3AR1 (4198), CCR1 (4239), CEBPE (4311), AGTR2 (4318), MMP25 (4443), MS4A3 (4786), CYSLTR2 (5063),…
Plasma cells	1.13	0.14	128	CAV1 (96), IRF4 (175), IGF1 (201), APOA1 (207), TERT (226), EPO (240), NOS2 (480), NTRK1 (500), HSP90B1 (526), WNT1 (550), TCF3 (554), LEFTY2 (667), CNKSR1 (693), IDE (712), NPPA (724), GNB3 (776), MBTPS1 (791), GP9 (844), CAMP (865), TP73 (981), HSPA6 (992), MIS12 (998), AVP (1112), CCNC (1459), CD19 (1541), CD79B (1676), CD79A (1682), FGF6 (1686), ATF6 (1740), MAPK8IP3 (1744), MIA3 (1824), SEC2…
Lymphatic endothelial cells	1.26	0.15	18	MAPK12 (65), KDR (215), VWF (263), NOTCH4 (397), RALA (605), TEK (715), FLT4 (865), RHOC (1073), MMRN1 (1749), ACVRL1 (2143), TPM3 (2470), MYL2 (2893), ANGPT2 (2926), BMX (3187), CETP (3352), KALRN (3928), SELE (4042), CD93 (4196)
Naive B-cells	1.17	0.18	63	PRKCB (113), HSPA4 (124), RB1 (246), BCL2L11 (273), AP3B1 (515), PAX5 (745), GH1 (933), POU2F1 (944), BLK (1084), FRS2 (1469), CD19 (1541), GNG3 (1633), CD79B (1676), CD79A (1682), RRAS2 (2130), FCER2 (2668), SNX2 (2675), CIITA (2760), USP7 (2782), CD22 (2915), PIKFYVE (3039), CSNK1G3 (3157), PRDM4 (3230), CDK13 (3695), UBE2O (3772), TRA2B (3802), TRAPPC9 (3833), CD72 (4298), MMP17 (4391), MFN1 (…
Skeletal muscle	1.16	0.2	80	MAPK12 (65), CDK1 (158), SLC2A4 (420), ACTA1 (511), MYOD1 (852), CENPE (912), RAD23A (1120), ACTN2 (1139), CLIP1 (1340), CAV3 (1594), RAPGEF1 (1768), CTNNA3 (1816), MYOG (1924), PCNT (2112), BAG3 (2246), HRC (2255), SIRT2 (2477), RAPSN (2666), CDH15 (2716), MYL2 (2893), UBE2D4 (3027), PGM1 (3061), TTN (3246), MYLPF (3260), SPTB (3301), ASB4 (3401), MYH6 (3522), FBXO40 (3544), UBAC1 (3636), MYF5 (…
CD4+ T-cells	1.11	0.24	58	PPP2CA (59), PLCG1 (103), FOXP3 (223), UBQLN2 (392), ZAP70 (423), CTLA4 (448), BAD (464), CD40LG (602), NCK2 (618), HMOX2 (704), CD3G (705), NFE2L2 (729), RXRG (768), ZC3HAV1 (798), CD3D (874), CD4 (1005), AAK1 (1064), RBL2 (1188), DNAJB1 (1195), CD3E (1227), CD28 (1387), TRAF1 (1590), GP5 (1766), OFD1 (1943), HAUS3 (2151), USP33 (2204), PPM1B (2244), DDX5 (2392), TUBGCP5 (2401), ITK (2525), TOMM…
Pro B-cells	1.09	0.27	94	TERT (226), SMARCA4 (307), MEN1 (384), NOTCH4 (397), TCF3 (554), CNKSR1 (693), STIP1 (772), PRMT1 (801), IL12B (902), CTSG (911), KIF11 (974), ARG1 (976), KNG1 (992), CENPA (995), FOXM1 (1021), KIF23 (1067), GCK (1072), BLK (1084), RAD23A (1120), UBE2C (1253), FLT3 (1299), DCC (1318), ESPL1 (1493), FGF8 (1600), ADCY8 (1604), PRTN3 (1610), CD79B (1676), RFC5 (1712), GTSE1 (1716), ANAPC2 (1729), KL…
Epithelial cells	1.1	0.32	53	EGFR (38), SHC1 (114), JUP (188), SFN (209), AXIN1 (222), PDGFB (272), ITGB4 (403), IRF6 (686), CNKSR1 (693), SDC4 (837), EFNA1 (1050), RPS6KA4 (1066), TGFA (1130), HBEGF (1217), EFNB1 (1341), DAPP1 (1398), RELB (1500), FLNB (1574), ITGB6 (1628), SLPI (1710), LAMA3 (1844), LAMB3 (1883), TNFRSF10B (2092), PIP4K2C (2094), ARHGEF18 (2124), LAMA5 (2414), AP1M2 (2555), AP1S1 (2594), ELF3 (3020), RHOF …
Macrophages M2	1.08	0.37	101	CYFIP1 (184), IFNAR1 (519), ELK1 (553), FGR (744), AGGF1 (790), CAMP (865), SDCBP (987), OS9 (1007), FLT1 (1022), ALK (1047), FTL (1050), BAIAP2 (1135), NCKAP1L (1383), AP1B1 (1429), CANX (1479), ITGAX (1497), GLB1 (1649), VTI1B (1689), STX4 (1720), ADCY3 (1755), HEXB (1836), ARSB (1915), ATP6V1D (2015), USF2 (2073), TAF10 (2184), VPS35 (2260), HSPH1 (2287), GORASP1 (2323), TNFSF14 (2502), LAMP1 …
Macrophages	1.05	0.4	91	SRC (15), MAPK13 (68), RAC1 (72), HTT (92), GRB2 (100), RB1 (246), TGOLN2 (545), STAM2 (576), TRAF3 (596), RALA (605), RAB5C (671), PSMD10 (733), PSME1 (741), FGR (744), NUMB (760), ACTR10 (807), CSF1 (835), VAMP8 (838), FCER1G (1031), FTL (1050), CETN2 (1054), BAIAP2 (1135), BPI (1192), CYBB (1208), CLIP1 (1340), MMP8 (1387), CHD9 (1416), M6PR (1416), ATP6AP2 (1447), PRDX1 (1496), ITGAX (1497), …
Basophils	1.05	0.4	143	PRKACG (45), MAPK12 (65), GRB2 (100), IRF4 (175), BCL2L11 (273), WASL (302), LEP (444), NTRK1 (500), IFNAR1 (519), FGF23 (728), FGR (744), MPO (805), MYOD1 (852), NTRK2 (1055), RETN (1089), ACTN2 (1139), IL12RB1 (1245), TBK1 (1274), VIM (1331), MMP8 (1387), HP (1453), GZMB (1455), DERL2 (1535), GNG3 (1633), RNASE2 (1821), PLCB2 (1953), NCR1 (2037), DEFA4 (2052), PRL (2137), MEPE (2221), EPHA3 (22…
CD4+ naive T-cells	1.06	0.42	66	PLCG1 (103), JAK3 (139), CDK1 (158), CASP8 (173), ZAP70 (423), CTLA4 (448), CUL1 (495), CD40LG (602), NCK2 (618), HMOX2 (704), CD3G (705), RXRB (707), NUMA1 (765), CABIN1 (982), CD4 (1005), AAK1 (1064), RPA3 (1142), CD247 (1158), RBL2 (1188), DNAJB1 (1195), CD3E (1227), GRAP2 (1379), CD28 (1387), COPS7B (1425), WDR82 (1460), TRAF1 (1590), TEX264 (1749), NUP50 (1966), RPS6 (1992), HAUS3 (2151), PI…
Regulatory T-cells	1.08	0.44	24	IL2RA (127), STAM (190), FOXP3 (223), CTLA4 (448), SPTAN1 (883), ITGB7 (1213), CD28 (1387), PPM1B (2244), IL10RA (2612), UBE4A (3210), TTN (3246), CCR4 (4007), ICOS (4267), RGS1 (4516), CCR8 (5177), CCR3 (5336), GPR25 (5613), CD5 (6330), CXCR6 (6351), IPCEF1 (6440), TULP4 (6600), VPS54 (7162), IKZF4 (7371), MCM9 (7510)
Plasmacytoid dendritic cells	1.08	0.44	21	MAPKAPK2 (241), CD2AP (484), IL3RA (817), RUNX2 (1132), FLT3 (1299), GZMB (1455), TLR7 (1730), TACR1 (1990), APOC3 (2531), FKBP2 (3814), CCR2 (3890), CXCR3 (4095), SPCS1 (4537), RPL3L (4546), SCT (5676), LILRB4 (5972), CXCL13 (6476), IDH3A (6642), KCNA5 (6730), SPIB (6829), P2RY14 (6872)
Hepatocytes	1.03	0.49	115	SPP1 (60), APOA1 (207), APCS (211), APOA2 (230), FGG (251), FGA (252), FGB (318), SDC2 (353), CD14 (487), APOB (513), CEBPA (518), INSR (593), ALB (600), ORM1 (763), AGT (789), SERPINA1 (798), F5 (810), RET (932), CAT (948), EHHADH (962), ARG1 (976), F2 (989), KNG1 (992), GHR (1043), AHSG (1164), APOE (1198), NR1H4 (1263), SEL1L (1290), SLC27A2 (1327), SERPINF2 (1342), SERPINC1 (1376), SERPIND1 (…
Adipocytes	1.06	0.49	20	PPP2R1B (102), TF (599), PNPLA2 (1109), HP (1453), LBP (2257), PPP1R1A (2545), PLIN1 (2576), ADIPOQ (2835), DLAT (3898), COL5A3 (4286), C6 (4739), PTGER3 (5836), ATP1A2 (6304), CILP (7037), SLC25A6 (7400), GPD1 (7701), ECHDC1 (8058), ADH1B (8130), DBI (8537), HADHA (8845)
Osteoblast	1.03	0.49	52	RHOA (81), YAP1 (97), ACTG1 (172), PARK7 (458), PSMB5 (709), DYNC1LI2 (965), AP2S1 (1038), NPLOC4 (1191), COPS7A (1390), EIF4E2 (1426), ARPC1A (1628), BMPR1A (1774), TRIM32 (1802), EXOC7 (1836), CBY1 (1930), EPN1 (2062), SSNA1 (2130), NFATC4 (2182), UBE2L3 (2270), PGK1 (2425), ITGA8 (2518), RNF41 (2634), KIF22 (2645), ARCN1 (2842), FIP1L1 (2867), YIPF6 (3003), TMED9 (3046), MUL1 (3088), AKR7A2 (3…
Macrophages M1	1.02	0.49	82	SRC (15), RELA (25), MAPK13 (68), ANXA2 (176), CYFIP1 (184), IL10 (214), GP1BA (313), CLTC (362), ACTR3 (435), ACTR2 (497), IFNAR1 (519), TFRC (569), STIP1 (772), CSF1 (835), IL12B (902), ABI1 (909), FCER1G (1031), FTL (1050), CD80 (1148), NECAP2 (1174), CYBB (1208), VIM (1331), PRDX1 (1496), USP14 (1511), CHIT1 (1519), CSF1R (1697), STX4 (1720), ADCY3 (1755), CALR (1814), HEXB (1836), ATP6V1D (2…
Conventional dendritic cells	1.04	0.5	17	ACTR3 (435), FCER1A (891), CD86 (1049), CD80 (1148), FLT3 (1299), ITGAX (1497), RAB7A (1806), GFRA2 (1911), ANXA1 (2523), TCTN3 (2727), WDFY3 (3319), SSR1 (3741), PITPNA (4112), CD93 (4196), FGL2 (4218), CD209 (4499), S100A10 (4900)
DC (dendritic cells)	1.02	0.51	18	NFKB1 (12), TXN (149), IRF4 (175), BCL2L11 (273), CUL1 (495), HLA-DQA1 (888), IL12B (902), RNF2 (956), PTGES2 (979), RAB8A (1004), CD86 (1049), VAV2 (1058), CD80 (1148), NECAP2 (1174), F13A1 (1177), PLD2 (1370), SUZ12 (1559), TRAF1 (1590)
Memory B-cells	1.01	0.54	76	PRKCB (113), PAX5 (745), HLA-DPB1 (898), BLK (1084), NTRK3 (1172), CHRM2 (1236), DCC (1318), CD19 (1541), CD79B (1676), CD79A (1682), GRIN2B (1686), ODC1 (1855), SELP (2147), ADCY2 (2420), AP1M2 (2555), PLIN1 (2576), WNT2 (2651), TCTN2 (2770), CD22 (2915), HECW1 (2979), PIKFYVE (3039), KIF5A (3254), CETP (3352), C4BPA (3377), AIPL1 (3648), MEP1B (3731), KALRN (3928), CD72 (4298), NPHS2 (4329), GA…
MSC (mesenchymal stromal cells)	0.997	0.57	44	PTPN11 (110), DVL1 (504), STUB1 (770), CABIN1 (982), POLR2G (1335), EIF4E2 (1426), COPS8 (1428), IMPDH1 (1533), VTI1B (1689), AAAS (2066), DDOST (2133), NFATC4 (2182), BAG3 (2246), KDELR1 (2362), LAMP1 (2601), CUL7 (2613), RNF41 (2634), KIF22 (2645), GTF2H5 (2682), TCTN3 (2727), RPL8 (2848), RPN1 (2919), HAND2 (2996), COPZ1 (3144), COMMD4 (3324), RNF7 (3444), TRIM3 (3506), ERCC1 (4178), INTS5 (42…
NKT (natural killer T-cells)	0.965	0.61	4	RARA (674), S100B (741), ARPC1A (1628), AMBN (2221)
CD8+ T-cells	0.971	0.63	50	NFKB1 (12), PLCG1 (103), CASP8 (173), IRF3 (198), UBQLN2 (392), S100B (741), ZC3HAV1 (798), CD3D (874), RING1 (967), AAK1 (1064), RBL2 (1188), DNAJB1 (1195), CD8B (1322), CD8A (1343), WDR82 (1460), PTGDR (1759), CBY1 (1930), PCNT (2112), PRL (2137), MED17 (2467), APBB1 (2630), ARHGEF1 (2698), PFN2 (2722), FBXW4 (2915), KLRG1 (2939), COPZ1 (3144), TTN (3246), DHX15 (3394), KLHL3 (3456), UBE2Q1 (38…
CD8+ naive T-cells	0.946	0.66	35	CD8B (1322), CD8A (1343), MED31 (1570), HAUS3 (2151), AMBN (2221), TNKS2 (2364), IL21R (2613), SETD2 (2972), SKI (3017), NKTR (3155), RNMT (3210), RNF7 (3444), LIN28A (3898), MYL1 (4769), CCR8 (5177), EEF1D (5393), GPR15 (5676), CDK5RAP1 (5749), RRP8 (5909), BUD31 (6015), BCAS2 (6206), RPP38 (6285), MOGAT2 (6329), OMG (6432), HTR1B (6590), PSG11 (6992), CILP (7037), LUZP4 (7283), DDX24 (7620), JO…
Immature dendritic cells	0.861	0.72	4	IL3RA (817), CD86 (1049), F13A1 (1177), FCER2 (2668)
Neurons	0.916	0.87	159	MAPK8 (9), MAPK10 (46), PRKCG (186), CTNNA1 (267), CAMK2B (317), PPP3CA (406), VAMP2 (469), GNAO1 (525), CDK5R1 (537), SH3GL2 (595), LPL (629), TUBA1A (726), THRA (749), CNKSR2 (774), SYNJ1 (868), DYNC1I1 (886), CXCL12 (1001), GRIA2 (1016), ITPR1 (1143), NTRK3 (1172), PTX3 (1230), ELMO1 (1375), PARD6A (1406), GNG4 (1546), FGF9 (1578), GNG13 (1601), DAB1 (1612), GNG3 (1633), ACTL6B (1647), NCAM1 (…

## Sheet: Table S3
Hallmark	NES	FDR	Fraction	Description	Number of targets at the leading prioritization	Target genes at the leading prioritization (target rank)
HYPOXIA	3.07	0.0012	0.807692	Genes up-regulated in response to low oxygen levels (hypoxia).	21	JUN (1), FOS (20), GAPDH (34), EGFR (38), NR3C1 (53), CAV1 (96), PRKCA (101), IRS2 (107), IL6 (112), CDKN1A (134), FOXO3 (153), VEGFA (155), CDKN1B (156), DUSP1 (159), ANXA2 (176), HSPA5 (213), MAP3K1 (217), BCL2 (231), TGFB3 (268), PDGFB (272), SERPINE1 (274)
PI3K_AKT_MTOR_SIGNALING	2.66	0.0048	0.45614	Genes up-regulated by activation of the PI3K/AKT/mTOR pathway.	26	MAPK1 (6), MAPK8 (9), AKT1 (10), PTEN (21), EGFR (38), HRAS (40), MAPK10 (46), MAPK9 (47), MAP3K7 (71), RAC1 (72), YWHAB (79), RAF1 (89), NGF (91), GRB2 (100), PPP2R1B (102), PLCG1 (103), LCK (108), PTPN11 (110), PRKCB (113), SMAD2 (117), GSK3B (129), CDKN1A (134), IL4 (140), CDKN1B (156), IL2RG (157), CDK1 (158)
APICAL_JUNCTION	2.54	0.0073	0.512195	Genes encoding components of apical junction complex.	21	ACTB (11), SRC (15), PTEN (21), MAPK14 (24), MAPK11 (27), EGFR (38), HRAS (40), IRS1 (55), MAPK13 (68), CDH1 (69), AKT2 (86), PLCG1 (103), SHC1 (114), ITGB1 (133), MMP9 (138), AKT3 (146), VCL (163), ACTG1 (172), YWHAH (185), JUP (188), PTK2 (189)
ALLOGRAFT_REJECTION	2.49	0.0073	0.714286	Genes up-regulated during transplant rejection.	40	AKT1 (10), STAT1 (16), EGFR (38), TGFB1 (43), MAP3K7 (71), LYN (73), STAT4 (87), LCK (108), IL6 (112), PRKCB (113), IL2 (115), IL2RA (127), TNF (136), MMP9 (138), IL4 (140), IL2RG (157), JAK2 (166), PTPN6 (167), IRF4 (175), IRF7 (177), HIF1A (180), IKBKB (183), PRKCG (186), UBE2D1 (205), IL10 (214), FAS (237), CDKN2A (245), TLR2 (256), TRAF2 (257), FASLG (259), IFNG (260), FLNA (276), IL1B (278),…
ESTROGEN_RESPONSE_LATE	2.61	0.0073	0.75	Genes defining late response to estrogen.	15	FOS (20), JAK1 (37), MAPK13 (68), CDH1 (69), CAV1 (96), CCND1 (108), PGR (116), IL6ST (130), JAK2 (166), PTPN6 (167), NCOR2 (178), SFN (209), BCL2 (231), MAPT (254), CD44 (258)
UV_RESPONSE_DN	2.42	0.013	0.473684	Genes down-regulated in response to ultraviolet (UV) radiation.	18	NFKB1 (12), RUNX1 (17), PTEN (21), SMAD3 (22), MAPK14 (24), NR3C1 (53), IRS1 (55), MYC (67), ITGB3 (95), CAV1 (96), PRKCA (101), ERBB2 (103), BDNF (135), PPARG (143), AKT3 (146), FYN (150), CDKN1B (156), DUSP1 (159)
TNFA_SIGNALING_VIA_NFKB	2.33	0.018	0.472222	Genes regulated by NF-kB in response to TNF [GeneID=7124].	17	JUN (1), NFKB1 (12), FOS (20), SMAD3 (22), RELA (25), STAT5A (49), NFKBIA (61), MYC (67), IRS2 (107), CCND1 (108), IL6 (112), IL6ST (130), CDKN1A (134), TNF (136), VEGFA (155), DUSP1 (159), BCL6 (162)
COMPLEMENT	2.2	0.032	0.684211	Genes encoding components of the complement system, which is part of the innate immune system.	26	SRC (15), PIK3CA (33), CASP3 (62), LYN (73), PPP2CB (74), RAF1 (89), GRB2 (100), LCK (108), IL6 (112), FN1 (119), PRKCD (119), FYN (150), JAK2 (166), GATA3 (170), IRF7 (177), CD36 (194), IRF1 (203), HSPA5 (213), CTSD (236), CBLB (238), PDGFB (272), SERPINE1 (274), PSMB9 (279), HSPA1A (289), CEBPB (313), GP1BA (313)
G2M_CHECKPOINT	1.91	0.12	0.46875	Genes involved in the G2/M checkpoint, as in progression through the cell division cycle.	15	SMAD3 (22), MAPK14 (24), HSPA8 (32), TGFB1 (43), EGF (44), MYC (67), ABL1 (80), CCND1 (108), KPNB1 (136), AURKA (151), PML (154), CDKN1B (156), CDK1 (158), HIF1A (180), CDK4 (191)
INFLAMMATORY_RESPONSE	1.85	0.13	0.46875	Genes defining inflammatory response.	15	NFKB1 (12), RELA (25), NFKBIA (61), MYC (67), LYN (73), RAF1 (89), ITGB3 (95), LCK (108), IL6 (112), CDKN1A (134), IRF7 (177), HIF1A (180), MET (193), IRF1 (203), IL10 (214)
EPITHELIAL_MESENCHYMAL_TRANSITION	1.74	0.17	0.393939	Genes defining epithelial-mesenchymal transition, as in wound healing, fibrosis and metastasis.	13	JUN (1), FGF2 (8), TGFB1 (43), THBS1 (56), SPP1 (60), ITGB3 (95), IL6 (112), FN1 (119), ITGAV (122), ITGB1 (133), BDNF (135), CDH2 (147), VEGFA (155)
APOPTOSIS	1.69	0.17	0.660377	Genes mediating programmed cell death (apoptosis) by activation of caspases.	35	JUN (1), CTNNB1 (4), RELA (25), HGF (35), CASP3 (62), CREBBP (84), CAV1 (96), ERBB2 (103), CCND1 (108), IL6 (112), PPP2R5B (123), CDKN1A (134), TNF (136), CDKN1B (156), CASP8 (173), PTK2 (189), XIAP (199), IRF1 (203), APP (216), FAS (237), CD44 (258), FASLG (259), BCL2L11 (273), HSPB1 (275), IL1B (278), BCL2L1 (290), LMNA (293), BID (294), PDGFRB (324), ERBB3 (339), SMAD7 (342), PAK1 (348), TGFB2…
ESTROGEN_RESPONSE_EARLY	1.75	0.17	0.6	Genes defining early response to estrogen.	12	FOS (20), AR (26), MYC (67), CCND1 (108), PGR (116), IL6ST (130), JAK2 (166), NCOR2 (178), SFN (209), BCL2 (231), MAPT (254), CD44 (258)
P53_PATHWAY	1.55	0.25	0.205882	Genes involved in p53 pathways and networks.	7	JUN (1), FOS (20), HRAS (40), TGFB1 (43), TP53 (54), NOTCH1 (64), SP1 (77)
TGF_BETA_SIGNALING	1.57	0.25	0.291667	Genes up-regulated in response to TGFB1 [GeneID=7040].	7	CTNNB1 (4), SMAD3 (22), TGFB1 (43), THBS1 (56), CDH1 (69), MAP3K7 (71), RHOA (81)
IL6_JAK_STAT3_SIGNALING	1.48	0.28	0.542857	Genes up-regulated by IL6 [GeneID=3569] via STAT3 [GeneID=6774], e.g., during acute phase response.	19	JUN (1), STAT3 (7), STAT1 (16), TGFB1 (43), ITGB3 (95), GRB2 (100), PTPN11 (110), IL6 (112), IL2RA (127), IL6ST (130), TNF (136), IL2RG (157), CD36 (194), IRF1 (203), FAS (237), TLR2 (256), CD44 (258), IL1B (278), STAT2 (286)
GLYCOLYSIS	1.45	0.29	0.5	Genes encoding proteins involved in glycolysis and gluconeogenesis.	9	EGFR (38), PPP2CB (74), IRS2 (107), TXN (149), AURKA (151), VEGFA (155), CDK1 (158), MET (193), HSPA5 (213)
UV_RESPONSE_UP	1.43	0.29	0.333333	Genes up-regulated in response to ultraviolet (UV) radiation.	9	FOS (20), PRKACA (41), CDC5L (50), NFKBIA (61), CASP3 (62), LYN (73), IL6 (112), PRKCD (119), IL6ST (130)
INTERFERON_GAMMA_RESPONSE	1.4	0.29	0.369565	Genes up-regulated in response to IFNG [GeneID=3458].	17	STAT3 (7), NFKB1 (12), STAT1 (16), NFKBIA (61), CASP3 (62), STAT4 (87), IL6 (112), NCOA3 (121), CDKN1A (134), PML (154), JAK2 (166), PTPN6 (167), PSMB8 (168), CASP8 (173), IRF4 (175), IRF7 (177), HIF1A (180)
WNT_BETA_CATENIN_SIGNALING	1.16	0.51	0.235294	Genes up-regulated by activation of WNT signaling through accumulation of beta catenin CTNNB1 [GeneID=1499].	4	CTNNB1 (4), TP53 (54), NOTCH1 (64), MYC (67)
COAGULATION	1.15	0.51	0.521739	Genes encoding components of blood coagulation system; also up-regulated in platelets.	12	THBS1 (56), RAC1 (72), ITGB3 (95), FN1 (119), MMP9 (138), FYN (150), APOA1 (207), FGG (251), FGA (252), VWF (263), PDGFB (272), SERPINE1 (274)
IL2_STAT5_SIGNALING	1.08	0.54	0.464286	Genes up-regulated by STAT5 in response to IL2 stimulation.	13	SPP1 (60), CASP3 (62), MYC (67), NCOA3 (121), ITGAV (122), IL2RA (127), IRF4 (175), CYFIP1 (184), GATA1 (196), IL10 (214), BCL2 (231), MAPKAPK2 (241), CD44 (258)
MYOGENESIS	1.07	0.54	0.172414	Genes involved in development of skeletal muscle (myogenesis).	5	FGF2 (8), TGFB1 (43), NOTCH1 (64), MAPK12 (65), AKT2 (86)
E2F_TARGETS	0.806	0.72	0.285714	Genes encoding cell cycle related targets of E2F transcription factors.	6	TP53 (54), MYC (67), CDKN1A (134), AURKA (151), CDKN1B (156), CDK1 (158)
INTERFERON_ALPHA_RESPONSE	0.748	0.74	0.5625	Genes up-regulated in response to alpha interferon proteins.	9	PSMB8 (168), CASP8 (173), IRF7 (177), IRF1 (203), PSMB9 (279), STAT2 (286), PSMA3 (298), B2M (329), EIF2AK2 (330)
SPERMATOGENESIS	0.472	0.86	0.0625	Genes up-regulated during production of male gametes (sperm), as in spermatogenesis.	1	MTOR (31)

## Sheet: Table S4
Gene	Rank	Rating	Description
JUN	1	5	Jun proto-oncogene, AP-1 transcription factor subunit
MAPK3	3	4.91251	mitogen-activated protein kinase 3
MAPK1	6	4.77678	mitogen-activated protein kinase 1
STAT3	7	4.72217	signal transducer and activator of transcription 3
MAPK8	9	4.69144	mitogen-activated protein kinase 8
AKT1	10	4.65595	AKT serine/threonine kinase 1
NFKB1	12	4.54117	nuclear factor kappa B subunit 1
SRC	15	4.48614	SRC proto-oncogene, non-receptor tyrosine kinase
STAT1	16	4.41756	signal transducer and activator of transcription 1
EP300	18	4.39392	E1A binding protein p300
ESR1	19	4.35759	estrogen receptor 1
FOS	20	4.35422	Fos proto-oncogene, AP-1 transcription factor subunit
MAPK14	24	4.24987	mitogen-activated protein kinase 14
RELA	25	4.23028	RELA proto-oncogene, NF-kB subunit
MAPK11	27	4.22134	mitogen-activated protein kinase 11
CREB1	29	4.21349	cAMP responsive element binding protein 1
MTOR	31	4.20723	mechanistic target of rapamycin kinase
HSPA8	32	4.19166	heat shock protein family A (Hsp70) member 8
PIK3CA	33	4.17621	phosphatidylinositol-4,5-bisphosphate 3-kinase catalytic subunit alpha
PIK3R1	36	4.16394	phosphoinositide-3-kinase regulatory subunit 1
JAK1	37	4.16343	Janus kinase 1
EGFR	38	4.16292	epidermal growth factor receptor
PRKACB	39	4.15884	protein kinase cAMP-activated catalytic subunit beta
HRAS	40	4.15528	HRas proto-oncogene, GTPase
PRKACA	41	4.1401	protein kinase cAMP-activated catalytic subunit alpha
PRKACG	45	4.09917	protein kinase cAMP-activated catalytic subunit gamma
MAPK10	46	4.07215	mitogen-activated protein kinase 10
MAPK9	47	4.07068	mitogen-activated protein kinase 9
STAT5B	48	4.06971	signal transducer and activator of transcription 5B
STAT5A	49	4.0663	signal transducer and activator of transcription 5A
FOXO3	153	3.56841	forkhead box O3

## Sheet: Table S5
Gene	Index	Cluster	Endometriosis	CRO	MS	RA	SJO	SLE	UC
JUN	H79	C6	5	3.06448	2.88633	2.93512	3.11635	3.18646	3.26766
UBA52	H77	C6	4.95724	3.73215	3.97679	3.81028	3.32511	4.31681	4.2143
MAPK3	H80	C6	4.91251	2.52646	2.81726	2.84785	2.24843	2.73467	3.09529
CTNNB1	H82	C4	4.80333	2.23393	2.47032	2.08962	1.86371	2.34008	2.55312
RPS27A	H81	C4	4.7775	2.49245	2.49671	2.76362	2.2642	2.7931	2.72066
MAPK1	H79	C6	4.77678	2.67387	4.2535	2.781	2.42289	2.97768	2.8516
STAT3	H78	C6	4.72217	3.54112	3.40946	3.25488	2.94661	3.22997	3.89948
FGF2	H82	C4	4.69483	2.38878	2.26849	2.1259	2.1621	2.38276	2.66972
MAPK8	H80	C6	4.69144	2.95393	2.6837	2.68274	2.38985	2.63596	3.15679
AKT1	H79	C6	4.65595	3.09156	2.97382	3.07172	2.55249	3.08024	3.42618
ACTB	H82	C4	4.57818	2.13207	2.32688	2.12941	2.69054	2.47709	2.66461
NFKB1	H78	C6	4.54117	3.8102	3.73866	3.19423	2.98197	3.0314	4.35249
UBB	H81	C4	4.5251	2.67955	2.67723	2.31953	2.2422	2.68035	2.8445
SRC	H79	C6	4.48614	3.16785	3.10116	3.1959	2.59473	3.06657	3.49822
STAT1	H78	C6	4.41756	3.40809	3.22332	3.48179	3.00815	3.55032	3.70267
RUNX1	H83	C4	4.39793	2.03896	2.17312	2.15127	1.71939	2.16685	2.51223
EP300	H80	C6	4.39392	2.74573	2.70049	2.61107	2.73034	2.76756	3.01428
ESR1	H81	C4	4.35759	2.37089	2.4746	2.13986	2.39139	2.57335	2.6988
FOS	H78	C6	4.35422	3.41582	2.9847	3.27727	2.9011	3.4103	3.60458
PTEN	H81	C4	4.33412	2.60684	2.47824	2.30425	2.01031	2.74939	2.78966
SMAD3	H79	C6	4.3258	3.38505	2.64947	2.1276	2.12152	3.69776	3.68566
CBFB	H91	C5	4.27935	1.03543	0.573738	0.701155	0.891056	1.15238	1.24979
MAPK14	H80	C6	4.24987	2.62278	2.63671	2.96739	2.87786	3.18489	2.85451
RELA	H78	C6	4.23028	3.33546	3.11748	3.21931	3.17044	3.08258	3.5325
AR	H81	C4	4.22397	2.42736	2.53704	2.29323	2.25248	2.59279	2.79013
HSP90AA1	H80	C6	4.22134	2.52067	2.7007	2.79963	2.60865	2.88604	2.75563
MAPK11	H82	C4	4.22134	2.21103	2.37787	2.52399	2.36565	2.58124	2.42428
CREB1	H81	C4	4.21349	2.55451	2.46184	2.79958	2.17999	2.60168	2.80049
TLR4	H79	C6	4.20827	3.00573	2.59752	3.5742	2.2349	2.92284	3.31931
MTOR	H81	C4	4.20723	2.54543	2.63085	2.55682	2.31422	2.72411	2.77313
HSPA8	H81	C4	4.19166	2.20554	2.09726	2.91685	2.71934	2.87531	2.33018
PIK3CA	H81	C4	4.17621	2.52613	2.64608	2.44054	2.19735	2.44083	2.93384
GAPDH	H80	C6	4.17314	2.84578	2.85146	2.55044	1.89729	2.57546	2.94627
HGF	H85	C2	4.17058	1.54457	2.21942	1.55779	1.393	2.07874	1.83472
PIK3R1	H81	C4	4.16394	2.52992	2.8219	2.46427	2.3286	2.48913	2.92232
JAK1	H78	C6	4.16343	3.04733	3.13742	3.31182	2.84739	3.1733	3.46951
EGFR	H78	C6	4.16292	2.98826	2.8305	3.18602	2.88606	3.67558	3.22348
PRKACB	H83	C4	4.15884	2.22092	2.54544	2.22295	1.57176	2.40009	2.73286
HRAS	H80	C6	4.15528	2.6206	2.51941	2.87894	2.11427	3.59151	2.88371
PRKACA	H82	C4	4.1401	2.49388	2.44265	2.4093	1.70676	2.41756	2.78059
HSP90AB1	H82	C4	4.1396	1.92359	2.33402	2.64184	2.48286	2.69767	2.24333
TGFB1	H82	C4	4.12854	2.21172	2.74988	2.32762	2.08257	2.33222	2.7343
EGF	H72	C1	4.12554	1.61659	1.80525	2.00755	2.29419	2.90923	2.02401
PRKACG	H84	C4	4.09917	2.16541	2.43434	1.96359	1.47584	2.10927	2.68554
MAPK10	H85	C2	4.07215	1.82977	1.99626	1.92822	1.71347	2.11979	1.94755
MAPK9	H83	C4	4.07068	2.36779	2.12976	2.06151	2.10186	2.24979	2.37661
STAT5B	H79	C6	4.06971	3.24192	3.16868	2.9926	2.36536	3.11013	3.5665
STAT5A	H78	C6	4.0663	3.21308	3.13026	3.31281	2.56089	3.23168	3.55772
CDC5L	H65	C3	4.06143	0.784906	0.959355	1.62341	1.83923	1.65122	0.928612
ITGA2B	H85	C2	4.06095	2.06055	1.87388	1.45057	1.51611	1.81778	2.79374
STAT6	H80	C6	4.04498	2.901	2.42249	2.68625	2.6031	2.72988	3.17155
NR3C1	H81	C4	4.04209	2.57125	2.26473	2.07498	2.75653	2.36616	2.91526
TP53	H78	C6	4.04113	3.26429	2.94147	2.99616	2.96546	3.53848	3.63762
IRS1	H83	C4	4.03344	1.98054	2.59137	1.98334	1.79522	2.47199	2.37359
THBS1	H86	C2	4.03248	1.68532	1.81603	1.97611	1.1927	1.3743	2.24111
PRKCZ	H84	C4	4.03153	2.37894	2.12078	1.61424	1.84549	2.1473	2.6837
PPP2R1A	H83	C4	4.02435	2.28731	1.81927	2.17114	1.90106	2.67056	2.38095
PPP2CA	H54	C4	4.02197	2.27554	1.92801	2.29447	1.82621	2.96273	2.4227
SPP1	H85	C2	4.02101	1.79865	1.55744	1.45196	1.61889	2.1997	2.31448
NFKBIA	H78	C6	4.0172	3.33711	3.47572	3.59384	2.34843	2.66512	3.81198
CASP3	H83	C4	4.01673	2.142	2.33025	2.49769	2.13593	2.09254	2.35267
NFATC1	H85	C2	4.00581	2.33003	2.05204	1.57333	1.80659	1.86145	2.46263
NOTCH1	H52	C6	4.00013	3.0145	2.78908	2.33113	1.91152	2.79796	3.29947
MAPK12	H85	C2	3.99777	1.75677	1.8343	1.88763	1.37663	1.95246	1.88082
TRIM24	H91	C5	3.99447	1.15742	0.826548	0.532542	0.783365	0.975157	1.40147
MYC	H78	C6	3.99118	3.17509	3.3862	3.22809	2.27946	3.30493	3.7442
MAPK13	H85	C2	3.98179	1.70877	1.82411	1.87319	1.43619	1.87461	1.79122
CDH1	H80	C6	3.98039	2.69122	2.45822	2.41849	2.25203	2.83221	3.22477
KRAS	H83	C4	3.97992	2.25422	2.06765	2.19055	1.81092	2.72591	2.56799
MAP3K7	H54	C4	3.97711	2.38056	2.44069	2.48597	1.98068	2.11346	2.56025
RAC1	H53	C4	3.97478	2.45035	2.73595	2.47507	1.99705	2.66281	2.69275
LYN	H79	C6	3.97338	3.01312	3.11548	2.66546	2.48425	3.24401	3.535
PPP2CB	H85	C2	3.97151	2.03495	1.72127	1.556	1.60313	1.7987	2.26774
CDC42	H83	C4	3.95942	2.21356	2.49963	2.32318	1.71783	2.41316	2.43235
PPP2R5C	H61	C5	3.95525	1.44011	0.594347	1.02103	0.359793	1.23487	1.52209
NGFR	H84	C4	3.94601	2.11969	1.86914	2.41347	1.70813	2.01197	2.38503
SP1	H54	C4	3.94601	2.37131	2.37422	2.19758	2.01741	2.50461	2.53472
YWHAB	H84	C4	3.94463	2.0246	1.92164	2.1269	1.33065	2.11612	2.35121
ABL1	H81	C4	3.9336	2.3709	2.33982	2.16569	2.39938	2.71391	2.83518
RHOA	H79	C6	3.93314	3.18568	2.62529	2.80368	2.06461	3.71716	3.65653
SOS1	H53	C4	3.93131	2.49956	2.49504	2.88776	2.12041	2.7044	2.71207
PPP2R5A	H61	C5	3.92719	1.46355	1.0148	0.99247	0.402255	1.30681	1.6076
CREBBP	H79	C6	3.91306	2.99775	2.83877	2.83294	3.0957	2.96297	3.09412
PPP2R5D	H19	C2	3.90898	1.80226	1.56811	1.65759	0.667911	1.90526	2.22665
AKT2	H84	C4	3.90762	2.27543	2.07458	2.03226	1.72509	2.10642	2.34346
STAT4	H77	C6	3.89271	3.60514	2.71786	4.19078	4.23954	4.25656	3.65084
CRK	H84	C4	3.88911	1.94999	2.16473	2.00275	1.80255	2.04623	2.44386
NRAS	H54	C4	3.87298	2.41685	2.23397	2.46289	1.85414	2.80558	2.75273
RAF1	H32	C4	3.87298	2.34422	2.1594	2.62904	1.81236	2.66513	2.7994
NGF	H85	C2	3.86451	1.89695	2.20144	1.92221	1.83334	1.91796	2.24202
HTT	H66	C3	3.86095	1.15571	1.50658	1.55226	1.47443	2.05357	1.32735
NFATC2	H54	C4	3.85962	2.56626	2.28605	2.01952	1.74371	2.65445	2.85944
TRAF6	H79	C6	3.85518	2.77058	2.83522	2.80404	2.69002	3.06491	2.90373
ITGB3	H83	C4	3.84589	2.2975	2.62431	1.90035	1.74201	2.05659	2.99498
CAV1	H53	C4	3.84236	2.53046	2.75547	2.8839	1.8999	2.84871	2.75801
YAP1	H2	C1	3.8384	1.98439	1.59872	1.27384	1.5687	2.20972	1.81896
PSMD1	H86	C2	3.83664	1.96256	1.64478	1.77359	1.71105	1.14414	1.9461
ESR2	H9	C3	3.83181	1.49282	1.81976	1.57388	1.35208	1.61259	1.7391
GRB2	H79	C6	3.82348	2.71618	3.06196	2.7407	2.39306	3.51342	3.18821
PRKCA	H83	C4	3.81999	2.22749	2.32271	2.33627	1.89808	2.4334	2.52457
PPP2R1B	H37	C3	3.81824	1.44643	1.68349	1.20003	0.834961	1.23576	1.68927
ERBB2	H53	C4	3.8104	2.56925	2.12179	2.39058	2.51208	2.72811	2.81069
PLCG1	H80	C6	3.8104	2.49864	2.46184	2.88718	2.90085	3.01313	2.73941
YWHAZ	H55	C4	3.8104	2.17589	1.95964	2.13431	1.56062	2.42963	2.51459
RPS6KB1	H84	C4	3.79738	2.24096	2.3769	1.887	1.75988	2.3036	2.47784
IRS2	H84	C4	3.7909	1.81879	2.33544	1.93528	1.75313	2.46639	2.34415
CCND1	H52	C6	3.781	2.74464	2.60495	2.32481	2.6484	2.86355	2.96899
LCK	H50	C6	3.781	2.80005	3.18953	3.11551	3.07408	3.23498	3.38963
PTPN11	H50	C6	3.77928	2.67526	3.18627	3.21866	2.92575	3.12866	3.2533
KDM7A	H62	C5	3.76643	0.028048	0.043108	0.226874	0.246886	0.252661	0.142492
IL6	H51	C6	3.75153	2.96374	3.03783	3.14059	2.83344	2.9743	3.19338
PRKCB	H55	C4	3.74601	2.16702	2.49981	2.04527	1.73254	2.15422	2.56301
SHC1	H52	C6	3.73671	2.63587	2.70112	2.98921	2.54275	2.68423	2.93293
IL2	H77	C6	3.73375	3.71356	3.26387	3.36518	2.96356	3.87035	4.11683
PGR	H23	C3	3.72954	1.45049	1.88369	1.69639	1.66232	1.62059	1.58827
SMAD2	H26	C1	3.72828	2.0165	2.45725	2.02822	2.20937	2.15002	2.17373
CDK5	H56	C4	3.72366	1.94816	1.85645	1.96213	1.53892	2.36504	2.31037
FN1	H9	C3	3.71695	1.48498	1.78724	1.38245	1.34091	1.85673	2.02199
PRKCD	H53	C4	3.71695	2.10131	2.40783	2.60914	2.42629	2.86857	2.4478
NCOA3	H55	C4	3.69277	2.11075	2.4585	1.90913	1.99542	2.27477	2.44813
ITGAV	H85	C2	3.69153	1.81762	2.08465	1.6318	1.51069	1.85266	2.59228
PPP2R5B	H62	C5	3.68656	0.46907	0.343264	0.510792	0.130788	0.609616	0.419033
HSPA4	H31	C4	3.68325	2.47711	2.09069	2.70858	2.0902	2.93321	2.74798
PDPK1	H48	C6	3.66554	2.27448	3.05705	2.63221	2.80478	2.42191	2.72079
NOS3	H55	C4	3.6643	2.1494	2.51601	2.29156	1.74615	2.24582	2.38252
IL2RA	H77	C6	3.66266	3.47359	3.77737	3.37701	2.90135	3.53487	3.86133
PSMA7	H87	C2	3.66143	2.1639	1.75874	1.88395	1.77895	1.21193	2.37109
GSK3B	H32	C4	3.65611	2.29664	2.58307	2.28809	1.86514	2.67306	2.64475
IL6ST	H78	C6	3.65448	3.16062	2.93908	3.71385	2.75525	3.61574	3.66342
PPP2R5E	H62	C5	3.64794	0.583446	0.512748	0.637319	0.431491	0.768245	0.570968
TDGF1	H67	C3	3.64509	1.06619	1.08786	1.51476	2.14886	2.36983	1.51927
ITGB1	H15	C4	3.64265	2.47257	2.18599	1.98467	1.68077	2.37505	3.32738
CDKN1A	H53	C4	3.64102	2.37143	2.70856	2.77202	2.25208	2.33528	2.64911
BDNF	H55	C4	3.64021	2.05924	2.21919	2.37437	1.75695	2.42388	2.39109
KPNB1	H9	C3	3.63696	1.63955	1.69258	0.890584	1.60746	1.63979	1.93718
TNF	H49	C6	3.63696	2.69672	3.16788	3.14471	2.50599	2.79942	2.91224
MMP9	H31	C4	3.6329	2.47815	2.31911	2.2468	2.33271	2.64315	2.76673
JAK3	H50	C6	3.62521	2.91	3.1884	3.33098	2.68363	2.99743	3.29259
BMP4	H32	C4	3.62198	2.27538	2.32546	2.25117	2.00937	2.46797	2.41268
IL4	H50	C6	3.62198	2.95248	3.1667	3.10839	2.70904	3.05929	3.31696
MAP2K4	H86	C2	3.61754	1.94226	2.15245	1.86655	1.22465	1.36069	1.98491
PPARG	H31	C4	3.61552	2.6071	2.65153	2.33018	2.08089	2.38254	2.83205
SNCA	H53	C4	3.61472	2.41545	2.15586	1.96664	2.57106	3.03014	2.87328
CCT2	H67	C3	3.60547	1.2859	0.803927	1.54574	1.80231	2.30881	1.55717
AKT3	H85	C2	3.60106	1.96769	2.02887	2.0572	1.71684	1.90582	2.11728
CDH2	H9	C3	3.58987	1.62675	1.50812	1.4308	1.58858	1.62497	2.16121
SMAD4	H26	C1	3.58827	2.05479	2.48344	2.03572	2.1453	2.55737	2.19433
TXN	H86	C2	3.58788	2.22304	1.9559	1.59931	1.39563	1.58797	2.2511
FYN	H50	C6	3.57277	2.8767	3.07602	2.79061	2.81315	3.22933	3.34898
AURKA	H43	C1	3.56999	1.81117	1.40735	2.0329	1.76268	1.82704	1.88834
ILK	H10	C1	3.5696	1.66797	1.70294	1.61492	1.62204	1.70669	1.99661
FOXO3	H56	C4	3.56841	2.00194	2.19261	2.20073	1.68928	2.32434	2.1651
PML	H76	C6	3.55972	2.91248	3.49413	2.80383	3.44283	3.37164	2.85785
VEGFA	H30	C4	3.55577	2.39322	2.62313	2.89417	2.30124	2.87343	2.65964
CDKN1B	H32	C4	3.55341	2.1125	2.0834	2.59941	2.0691	2.58231	2.66994
IL2RG	H29	C6	3.55026	2.84363	2.88746	2.59198	2.49536	2.9786	3.3061
CDK1	H31	C4	3.54869	2.63082	2.07707	2.69412	2.24552	2.56581	2.69916
DUSP1	H45	C1	3.54751	2.0101	2.10225	1.91693	2.24569	2.12349	2.26383
APC	H20	C5	3.54359	0.997486	1.62971	1.19984	0.742347	1.54196	1.20009
CARM1	H3	C1	3.54359	2.04031	1.88123	1.43022	1.71277	1.93487	1.90999
BCL6	H30	C4	3.5428	2.93621	2.49669	2.06731	1.98767	3.75527	2.97132
DYNC1H1	H47	C1	3.54123	2.07413	2.38494	2.4166	2.72447	2.07803	2.29673
VCL	H8	C3	3.54123	1.48357	1.85667	1.46944	1.10308	1.50783	1.78449
YWHAQ	H19	C2	3.53732	1.96895	1.69243	1.48543	1.08109	1.8818	2.21934
JAK2	H78	C6	3.53653	3.44398	3.10457	3.27152	2.81907	3.40376	3.89261
PTPN6	H45	C1	3.53028	1.67986	2.33432	2.26582	2.08688	2.27811	1.93238
PSMB8	H87	C2	3.52989	2.11223	2.56177	2.43871	1.57777	0.796271	2.40264
MAP3K5	H32	C4	3.52872	2.3535	2.40755	2.57639	1.92391	2.14088	2.61729
GATA3	H31	C4	3.52716	2.60314	2.41861	2.24981	2.03736	2.82061	2.91295
VCP	H33	C4	3.52638	2.1248	1.70272	2.2419	2.0852	2.24949	2.43486
ACTG1	H40	C3	3.52521	1.0685	1.53388	1.16259	1.80099	1.13693	1.2657
CASP8	H32	C4	3.52482	1.98669	2.4243	3.16986	2.16334	2.53107	2.34533
MED1	H86	C2	3.52443	2.0127	1.95207	1.59108	1.51871	1.51854	1.93448
IRF4	H77	C6	3.52131	3.15969	3.69443	3.23559	3.49306	3.77405	3.24394
ANXA2	H40	C3	3.51937	1.36353	1.15861	1.50973	1.22226	1.52103	1.56232
IRF7	H77	C6	3.5182	3.01381	3.45387	3.12403	3.50083	4.5955	3.16546
NCOR2	H55	C4	3.51393	2.12738	2.19177	1.91977	1.87947	2.4954	2.35187
SIRT1	H30	C4	3.51315	2.6396	2.56461	2.51448	2.08527	2.74888	2.85251
HIF1A	H31	C4	3.51199	2.47001	2.18095	3.55554	1.79707	2.21255	2.79933
CDC37	H69	C1	3.50618	1.85617	1.58211	2.73896	1.6943	2.21977	1.85431
ATF2	H74	C6	3.50154	2.4787	2.52321	1.97166	2.96482	2.55092	2.79882
IKBKB	H30	C4	3.4969	2.4489	2.67366	2.9537	2.16053	2.5771	2.82627
CYFIP1	H62	C5	3.49305	0.996826	0.792575	0.501939	0.650928	0.701144	0.567775
YWHAH	H34	C2	3.49035	2.23052	1.69674	1.94603	1.16984	2.15425	2.44208
PRKCG	H56	C4	3.48766	1.79474	1.85645	2.03046	1.5585	2.22834	2.15025
NCOA1	H86	C2	3.48458	2.16127	2.45062	1.51535	1.67718	1.73	2.17438
JUP	H38	C5	3.47767	0.812614	1.0608	1.00314	0.963762	1.22984	0.964505
PTK2	H6	C4	3.4704	2.00473	2.02475	1.8662	1.83336	2.23028	2.7812
STAM	H65	C3	3.46811	0.588866	0.889455	0.658852	0.79958	2.6803	0.675922
CDK4	H12	C1	3.46734	1.80095	3.36315	1.6993	1.6386	2.34025	2.09233
MDM2	H33	C4	3.46505	2.15472	1.91329	1.91172	2.03528	2.48427	2.35922
MET	H46	C1	3.46314	2.15558	2.14537	1.87001	2.36159	2.48049	2.42978
CD36	H57	C2	3.46276	1.74116	1.92095	1.88193	1.51083	2.09551	2.22985
MEF2C	H10	C1	3.46048	1.7595	2.12103	1.23646	1.60655	1.62318	1.92804
GATA1	H3	C1	3.4601	1.82931	1.79006	1.63314	1.66167	2.67732	1.96722
SORT1	H91	C5	3.45553	1.08375	0.813928	0.813179	0.583603	1.10233	1.49914
IRF3	H76	C6	3.45249	2.99139	3.45329	3.09033	3.43875	3.54717	3.21027
XIAP	H70	C1	3.45211	1.94713	1.86148	2.06886	2.12373	1.78604	2.02472
CDK6	H69	C1	3.45173	1.3897	1.68553	3.115	1.36663	2.10441	1.72675
FOXO1	H29	C6	3.45059	2.78694	2.63024	3.09772	2.20931	3.2346	2.86515
IGF1	H33	C4	3.45059	2.01365	2.13888	2.06582	1.65811	2.85315	2.19384
IRF1	H77	C6	3.44603	4.01119	3.55134	3.4553	3.68337	3.91614	4.37512
MAP2K1	H57	C2	3.44565	2.11588	2.01489	1.93645	1.47878	1.94028	2.22022
UBE2D1	H31	C4	3.44414	2.91421	2.19453	2.48684	2.18359	2.43672	2.64343
CHUK	H75	C6	3.44035	2.69831	2.67112	3.02849	2.873	2.94863	2.96544
APOA1	H22	C3	3.43959	1.57057	1.75848	1.31056	1.63056	1.5179	1.63837
NCOA2	H11	C1	3.43846	2.16703	2.04914	1.69281	1.99888	1.85351	2.27568
SFN	H35	C2	3.43695	1.97524	1.81136	1.82939	1.19691	1.83643	2.11081
CCNB1	H34	C2	3.43392	1.93642	1.76828	1.77501	1.48513	2.29746	2.05343
APCS	H39	C5	3.43241	1.08336	1.2766	0.937092	1.21013	1.15583	1.53889
AGO2	H42	C3	3.42488	1.50497	1.59209	1.64644	1.4406	1.99777	1.32819
HSPA5	H71	C1	3.4245	1.71386	1.86294	2.05106	2.33163	2.27668	1.98551
IL10	H78	C6	3.42186	3.50452	3.39301	3.0027	2.50597	3.45515	4.04679
KDR	H16	C4	3.42149	2.27542	2.27749	2.40478	1.90627	2.2346	2.54338
APP	H12	C1	3.42074	2.018	2.64022	2.22426	1.76888	1.94136	2.40558
MAP3K1	H27	C1	3.42036	2.19261	2.58112	2.82157	2.13254	2.35872	2.44104
CCT8	H64	C5	3.41961	1.16887	0.342741	0.776398	1.59121	1.14696	1.45651
IKBKG	H51	C6	3.41961	2.5647	2.69498	3.73129	2.27441	3.78541	2.85952
BECN1	H33	C4	3.41173	2.31438	2.44833	2.19877	1.53526	1.90355	2.41338
PPP1CC	H34	C2	3.40648	2.00446	1.6181	1.96149	1.33455	2.06598	2.36453
AXIN1	H9	C3	3.40461	1.57398	1.62173	1.56665	1.41396	1.65457	1.74993
FOXP3	H51	C6	3.40424	3.08838	3.10261	2.8603	2.37893	2.93552	3.58928
DYNLL1	H70	C1	3.40312	1.75984	2.04599	2.2177	2.68771	1.80495	1.95404
SYK	H51	C6	3.40274	3.0676	3.01883	2.84004	2.64613	2.96825	3.67448
TERT	H4	C1	3.39453	2.11489	2.03084	1.72556	1.97225	2.18902	2.43276
TSC2	H9	C3	3.38858	1.64155	1.95473	1.79997	1.17207	1.73492	1.61414
PPP1CA	H31	C4	3.38709	2.59143	2.40575	2.46294	1.7338	2.64714	2.89425
LMO4	H69	C1	3.38672	1.76835	1.68006	2.26439	1.72501	2.23272	1.99362
APOA2	H90	C5	3.38597	1.67534	1.01445	0.771909	1.28251	1.00174	1.64218
BCL2	H77	C6	3.38263	3.18188	3.17052	3.52814	3.11642	3.60095	3.81054
IL6R	H29	C6	3.38189	3.0005	2.44845	2.9505	2.20613	2.7146	3.54098
IQGAP1	H22	C3	3.38152	1.20949	2.04408	1.29169	1.45061	2.00833	1.42703
ARRB2	H40	C3	3.3804	1.11409	1.43662	1.53751	1.27192	1.34461	1.52428
CTSD	H74	C6	3.37336	1.92217	2.87541	2.53096	3.29694	2.41741	2.6148
FAS	H5	C1	3.37077	2.32063	2.22244	2.21354	2.07319	2.00361	2.61478
CBLB	H28	C4	3.36966	2.38437	3.14471	2.71666	2.08894	2.51632	2.83532
ARRB1	H13	C1	3.36818	2.0881	2.59998	2.19502	1.95905	2.10071	2.65607
EPO	H14	C4	3.36523	2.55803	2.68172	2.54064	1.97199	2.50271	3.02733
MAPKAPK2	H62	C5	3.36302	0.582724	0.587886	0.810867	0.587926	0.981304	0.581451
RXRA	H62	C5	3.36043	0.676755	1.1673	0.787502	0.511683	0.813617	0.695181
KAT2B	H48	C6	3.36007	2.58668	2.448	2.27991	2.74492	2.69589	2.99758
XPO1	H4	C1	3.35896	2.10491	2.05881	1.85503	2.18527	2.04777	2.39208
CDKN2A	H34	C2	3.35712	1.92159	1.80988	1.98753	1.64033	2.41728	2.19981
EGR1	H75	C6	3.35675	2.8829	2.86425	2.75837	3.05199	3.20596	3.17259
RB1	H26	C1	3.35675	1.97662	2.58916	2.10305	2.26514	2.17964	2.0589
HMGB1	H74	C6	3.34793	2.48777	2.66552	2.35962	2.99793	2.8566	2.84595
SND1	H63	C5	3.34756	0.757587	1.11786	0.911787	1.08956	0.768683	0.747725
MAP2K7	H87	C2	3.34499	2.06308	2.05984	2.47071	1.35077	1.28448	2.19944
FGG	H3	C1	3.34352	1.66132	1.87906	1.80572	1.52232	2.00028	2.1991
FGA	H10	C1	3.33766	1.37259	1.93901	1.35991	1.85363	1.45706	2.26157
PTGES3	H4	C1	3.33766	2.15884	2.09451	1.58707	1.76216	2.64279	2.33517
HDAC1	H29	C6	3.3362	2.9194	2.67594	2.714	2.44176	3.22051	3.17861
MAPT	H21	C3	3.3362	1.41443	1.2883	1.18576	1.31129	1.62621	1.63489
TLR2	H48	C6	3.33218	2.53562	2.76858	2.7717	2.39787	2.87422	2.53682
TRAF2	H51	C6	3.33181	3.18113	2.95385	2.89618	2.46021	2.56645	3.55626
CD44	H76	C6	3.33072	2.77307	3.32008	2.76965	3.42459	4.43403	2.98057
FASLG	H47	C1	3.3278	2.28294	2.30736	2.36629	2.46302	2.3662	2.65056
IFNG	H76	C6	3.32451	3.1695	3.35178	3.21335	3.20434	3.02528	3.57766
YWHAE	H34	C2	3.3216	2.128	1.72808	1.9212	1.47798	2.02911	2.32586
ITGA1	H2	C1	3.31942	1.58483	1.69288	1.39706	1.38486	1.62237	2.57336
VWF	H1	C1	3.31832	2.00953	2.24405	1.65798	1.41262	1.97493	2.37665
RAP1B	H34	C2	3.31542	1.95698	1.79476	2.05013	1.43788	2.16551	2.13674
VAV1	H75	C6	3.31251	2.37614	3.09428	2.88231	2.82766	2.86753	2.76271
VDAC1	H40	C3	3.30888	1.30087	1.22393	1.43103	1.37383	1.41896	1.6279
CTNNA1	H21	C3	3.30852	1.27992	1.46745	1.34762	1.02965	1.52131	1.65689
TGFB3	H20	C5	3.30779	1.1819	1.65481	1.26725	0.864225	1.30219	1.58677
ARAF	H65	C3	3.30707	1.29739	1.18263	1.50368	1.10481	1.77454	1.36782
PIK3CB	H33	C4	3.30634	2.0499	2.00563	2.20823	1.87594	2.25427	2.3995
NCOR1	H16	C4	3.30598	2.315	1.873	2.33349	1.81992	2.67358	2.69617
PDGFB	H14	C4	3.30381	2.74676	2.13113	2.43608	2.19068	2.47408	3.28996
BCL2L11	H34	C2	3.29838	1.87903	1.41895	3.12122	1.46797	1.97063	2.18632
SERPINE1	H70	C1	3.29802	1.83802	1.88763	2.04156	1.98596	2.17049	2.08652
HSPB1	H69	C1	3.29693	1.70462	1.69749	2.16179	1.86496	1.86294	1.73968
FLNA	H8	C3	3.29585	1.69564	1.21417	1.50641	1.34788	1.82524	1.70593
PSMC1	H87	C2	3.29152	2.00207	1.67497	2.17728	1.72786	1.26606	1.95941
IL1B	H75	C6	3.28899	2.7728	2.70798	2.7408	2.90901	2.9666	2.94932
PSMB9	H87	C2	3.28827	1.80515	2.06413	1.93386	2.4206	0.826785	1.97445
PTK6	H87	C2	3.28791	2.38912	2.36589	0.813572	1.10257	0.994468	2.50102
PSMD5	H89	C3	3.28755	1.8418	1.06113	2.62756	1.32572	1.00608	1.68179
SNAI1	H26	C1	3.28647	1.92961	2.15859	2.22777	2.22599	2.20208	2.35463
KIT	H13	C1	3.28611	2.28939	2.62784	2.0545	2.0418	2.42669	2.97567
ACTA2	H21	C3	3.28395	1.31496	1.50873	1.04733	1.27944	1.47391	1.6377
MAP2K6	H6	C4	3.28359	2.56623	2.15505	1.94258	1.47492	1.68868	2.9858
STAT2	H75	C6	3.28323	2.91661	2.76033	2.87089	3.24163	3.05424	2.87659
NCK1	H16	C4	3.28287	2.25309	1.75841	2.77591	1.71927	1.93672	2.76118
PSMC2	H88	C2	3.28251	2.0346	1.63116	1.80225	1.75175	1.32915	2.04591
HSPA1A	H72	C1	3.28179	1.29115	1.16339	2.85218	2.2093	3.92809	1.68677
BCL2L1	H51	C6	3.27891	2.9187	2.70166	3.04439	2.19825	3.42613	3.38102
INS	H76	C6	3.27748	3.04482	2.98323	3.16903	3.01029	3.4212	3.47767
SPI1	H29	C6	3.27748	2.74258	3.08057	2.56797	2.40816	3.2332	3.01031
LMNA	H66	C3	3.27532	1.17129	1.23413	1.62127	2.0925	1.71935	1.40642
BID	H44	C1	3.27138	1.67796	1.87437	1.95229	2.15765	1.49655	2.04591
NF1	H25	C1	3.27102	2.00056	2.49083	1.58116	2.09739	2.12911	2.27416
HSF1	H71	C1	3.2703	1.66903	1.96372	2.139	1.82987	2.77271	1.71435
MITF	H5	C1	3.2703	2.31326	2.16292	2.11001	1.86163	2.60423	2.23397
PSMA3	H87	C2	3.26922	2.15349	1.71041	1.87504	1.72644	1.18509	2.19934
RAP1A	H33	C4	3.26922	2.06301	2.179	2.21071	1.50441	2.29102	2.20813
BRAF	H8	C3	3.26743	1.61763	1.66841	1.82048	1.01069	1.55205	1.55266
TUBB4B	H89	C3	3.266	1.47429	0.810909	1.42476	1.69975	1.02326	1.77583
WASL	H36	C2	3.26528	1.73918	1.62793	1.45459	1.10662	1.484	2.04746
RPS6KB2	H64	C5	3.26242	0.864891	0.982802	1.25052	1.43817	1.35016	0.836583
PSMD4	H16	C4	3.26207	2.24976	1.80849	2.72702	1.83465	2.4039	2.25277
ETS1	H51	C6	3.26171	3.16474	3.01035	2.26989	2.03766	3.45245	3.61651
PRKCI	H3	C1	3.26135	2.14693	1.89631	1.28248	1.71987	1.91795	2.28433
SMARCA4	H74	C6	3.25528	2.56413	2.71867	2.25673	2.88741	3.14357	2.80323
PSMC5	H70	C1	3.25492	2.04094	1.77423	2.01613	2.1762	1.68151	2.22434
RACK1	H47	C1	3.25349	2.14749	2.29395	2.6398	2.29175	2.88645	2.66522
HSPA9	H57	C2	3.25207	1.82425	1.71653	1.96172	1.78522	1.94727	2.22078
PRKCE	H33	C4	3.25207	2.08756	2.21128	2.33853	1.71426	2.24235	2.22721
RAC2	H33	C4	3.24744	2.01613	2.2655	2.2117	1.5122	2.12335	2.31104
CEBPB	H12	C1	3.24637	1.93686	2.27374	2.12429	2.1679	2.07375	2.66151
CSK	H75	C6	3.24637	2.23559	2.82844	3.00271	3.04919	2.85814	2.80597
GP1BA	H38	C5	3.24637	0.844213	1.03724	1.18262	0.774259	1.04245	1.23927
CAMK2B	H24	C1	3.24174	1.74951	2.0642	1.78468	1.70607	2.05826	1.96039
FGB	H90	C5	3.24032	1.12963	1.39278	1.03314	1.26165	0.96421	1.95686
FGFR1	H23	C3	3.24032	1.63687	1.52391	1.54991	1.63203	1.73493	1.80549
NOTCH3	H6	C4	3.23819	2.1477	2.16238	1.86559	1.61903	2.4243	2.51288
SOX2	H58	C2	3.23713	1.92742	2.11258	1.51436	1.30082	1.50092	2.14557
PSMA1	H87	C2	3.23464	2.47824	2.05435	2.09558	2.10845	1.43289	2.7039
OGT	H39	C5	3.23429	0.844292	1.2218	1.63059	0.746405	1.47106	1.16773
PDGFRB	H14	C4	3.23216	2.41834	2.23361	2.76849	2.27166	2.59862	3.05655
PTPN2	H30	C4	3.22331	3.64138	1.68236	4.09069	1.31436	1.51394	3.76413
YWHAG	H35	C2	3.22296	2.11354	1.61645	1.82613	1.34472	1.67906	2.28921
DAXX	H5	C1	3.22225	2.70606	2.47849	1.98372	1.78321	2.22559	2.21838
IL2RB	H29	C6	3.2219	2.79791	2.9975	2.64288	2.46312	2.93661	3.24435
B2M	H77	C6	3.22084	3.58976	3.76623	3.1609	3.48462	3.56577	3.50884
EIF2AK2	H43	C1	3.22048	1.80536	1.75937	2.14739	1.61494	1.8773	1.62262
ATG7	H62	C5	3.22013	0.618931	0.806646	1.10767	0.586411	0.818121	0.590769
FGFR2	H9	C3	3.21837	1.70121	1.58337	1.42584	1.55043	1.83944	1.86056
MAPKAPK3	H64	C5	3.21731	0.942955	0.875762	1.13879	1.03989	1.30709	1.1846
HGS	H42	C3	3.21448	1.19411	1.69456	1.70115	1.54715	2.18436	1.4235
KSR1	H61	C5	3.21378	1.33711	1.38713	1.02408	0.39225	1.24646	1.10247
IGF1R	H4	C1	3.21131	1.95155	2.15619	1.95282	1.72684	2.22995	2.22642
MAP2K2	H9	C3	3.2099	1.62524	1.91799	1.59511	1.26264	1.74999	1.73859
HLA-DRA	H77	C6	3.20955	4.20046	4.48287	4.95059	4.78038	4.7037	4.77277
ERBB3	H5	C1	3.20568	2.51997	1.87404	1.9775	2.41611	2.28697	2.63032
GAB2	H27	C1	3.20533	2.17608	2.57367	2.70817	1.9168	2.3812	2.56761
SKP1	H34	C2	3.1969	2.06273	1.95074	2.30355	1.69014	1.73423	2.45463
SMAD7	H4	C1	3.19479	2.05545	2.13728	1.68062	1.8457	2.00179	2.54919
SP100	H77	C6	3.19094	4.41252	5	2.9711	3.72626	3.61066	2.86277
YY1	H75	C6	3.18884	2.58047	2.81968	3.01071	2.9726	3.08472	2.74403
IGF2	H8	C3	3.18849	1.34059	1.54356	1.1427	1.14412	2.04319	1.84717
LAMB1	H61	C5	3.18849	1.09762	1.27789	0.672196	0.837844	1.4937	1.57952
PAK1	H12	C1	3.18744	1.88418	2.90221	1.89729	1.61573	1.85861	2.37912
GAB1	H44	C1	3.18709	1.78168	2.05177	2.18949	1.64776	2.06229	2.16912
PTPN1	H13	C1	3.18359	2.45766	2.43578	2.17232	2.15814	2.29903	2.51032
CTTN	H34	C2	3.18149	2.26593	2.09845	1.95823	1.21894	2.02954	2.13935
SDC2	H9	C3	3.18114	1.6455	1.80319	1.46261	1.25702	1.96402	1.83405
IGFBP3	H41	C3	3.17661	1.26836	1.33884	1.3646	1.67757	1.68257	1.5197
TGFB2	H21	C3	3.17661	1.30159	1.90508	1.0714	1.23445	1.41249	1.62011
PSEN1	H3	C1	3.17521	1.98779	1.60391	1.6192	1.96146	2.0344	2.25463
CFTR	H1	C1	3.17486	2.3414	2.11556	1.81622	1.45251	1.8346	2.33349
CXCL8	H74	C6	3.17382	2.53386	2.7708	2.59281	2.8974	2.61906	2.61165
HLA-DRB1	H77	C6	3.17242	4.08027	4.90107	4.94563	5	4.88226	4.79574
MAPK7	H24	C1	3.17242	1.79343	2.10442	1.88636	1.54029	1.90982	1.98717
CLTC	H72	C1	3.17138	1.92471	1.61903	2.45715	1.74937	2.7515	2.1035
SOD1	H58	C2	3.17033	2.04255	2.01242	1.67	1.16841	1.46995	2.07832
PPP3CB	H18	C2	3.1672	2.12595	1.32388	1.63425	1.0262	1.95811	2.35924
PRKAR2A	H17	C2	3.16685	2.31764	1.77746	2.22489	1.03233	2.2187	2.78535
PROC	H91	C5	3.16511	0.792938	1.00282	0.770068	0.578941	0.906581	1.63813
MMP3	H35	C2	3.16303	2.19199	1.44298	1.78734	1.12974	1.47154	2.59863
ADAM10	H65	C3	3.16198	1.15549	1.12226	1.02915	1.44784	1.55274	1.27527
YES1	H27	C1	3.16094	1.97729	2.66021	2.32272	2.31059	2.58673	2.56178
PRKAR2B	H18	C2	3.15955	2.22631	1.66727	2.05018	1.21695	1.75718	2.61284
TLN1	H7	C2	3.15955	1.88349	2.18316	1.77753	1.34155	1.97116	2.39464
ERBB4	H71	C1	3.15643	2.105	1.73143	1.96319	2.42129	2.27668	2.35225
AJUBA	H90	C5	3.15608	1.33483	0.876896	1.29576	1.15742	0.668639	1.22735
RUVBL1	H72	C1	3.1547	1.43869	2.25562	2.02726	2.64746	2.56687	1.61214
MEN1	H10	C1	3.15331	1.56025	1.99815	1.52919	1.41553	2.10146	1.90502
PSMD2	H59	C2	3.15158	2.01914	1.63066	1.64448	1.52639	1.42743	2.02803
PPARGC1A	H22	C3	3.15088	1.55171	1.56492	1.54365	1.39276	1.62091	1.54932
PRKAR1A	H17	C2	3.14915	2.17746	1.88946	2.08519	1.07244	2.25773	2.61615
AKAP9	H90	C5	3.14881	1.44944	0.808409	1.37411	1.08044	1.00148	1.23974
PPARA	H5	C1	3.14881	2.51345	2.15823	2.14291	1.74151	2.1621	2.55563
PRKD1	H40	C3	3.14777	1.16203	1.38074	1.36919	1.0803	1.58162	1.49494
UBQLN2	H41	C3	3.14777	1.54559	1.26459	1.4988	1.18611	1.74659	1.18097
ATF4	H49	C6	3.14673	2.98856	2.67039	2.87099	2.79043	3.00655	3.4412
PLK1	H72	C1	3.14638	1.85631	1.6513	2.16154	2.76157	2.38918	2.06388
RIPK1	H47	C1	3.14638	2.33849	2.33385	2.69382	2.47086	2.3769	2.75175
CDC20	H42	C3	3.14431	1.53667	1.48727	1.84405	1.56308	1.89147	1.71716
NANOG	H4	C1	3.14431	2.24271	2.46195	1.89597	1.45111	2.16603	2.43254
APOA5	H62	C5	3.14016	0.742814	0.51338	0.495838	0.691194	0.819776	0.71438
PIK3CD	H4	C1	3.13878	1.98107	1.98868	2.22466	1.87256	2.17629	2.29344
NFATC3	H3	C1	3.13809	1.90499	1.97671	1.49108	1.57455	1.69892	2.19673
ITGB4	H2	C1	3.13774	1.64187	1.77043	1.37364	1.33319	1.72659	2.39982
CCND2	H19	C2	3.13636	1.57505	1.83541	1.947	1.08074	2.16663	1.68208
RUNX3	H46	C1	3.13429	1.92055	2.06883	2.18005	2.49004	2.08993	2.2317
PPP3CA	H7	C2	3.1336	2.21336	1.44231	1.72932	1.33082	2.28472	2.47827
PTPA	H7	C2	3.13223	2.10568	1.63476	1.81583	1.33896	2.45063	2.48306
PSMC4	H88	C2	3.13085	1.96655	1.71135	1.88041	1.72498	1.19904	1.95437
TGFBR1	H9	C3	3.13016	1.59168	1.75725	1.32434	1.33542	1.60909	1.79913
CCT6A	H64	C5	3.12913	1.05302	0.436464	0.733681	1.60613	1.15965	1.35514
SOCS3	H49	C6	3.12913	2.98389	2.98674	2.99967	2.53904	3.13559	3.42925
CCND3	H44	C1	3.12775	1.77414	1.92839	2.11374	1.77108	2.06759	2.0835
PSMD13	H89	C3	3.12672	1.85433	1.38015	1.58548	1.77201	1.09409	1.73237
PSMA5	H58	C2	3.12568	2.23752	1.67249	1.74273	1.72101	1.73015	1.99132
PSMD3	H88	C2	3.12568	1.85138	1.42815	1.91102	1.71547	1.4445	1.74148
ILF2	H63	C5	3.12362	0.814058	0.464045	0.709212	1.58047	1.18852	0.639027
CANT1	H62	C5	3.12328	0.194602	0.555738	0.674413	0.0457487	0.185188	0.28575
EPS15	H68	C3	3.12293	1.51013	1.74997	1.88664	1.70203	2.64235	1.79553
GNB1	H12	C1	3.12156	1.83732	2.55224	2.05058	2.06827	1.92907	2.44409
RAN	H42	C3	3.12087	1.44458	1.3679	1.46889	1.96723	2.10658	1.66917
SLC2A4	H7	C2	3.12087	2.04061	1.62185	1.5433	1.16589	2.61652	2.17222
PIK3R2	H26	C1	3.12053	1.88442	2.25653	2.15495	2.10525	2.26361	2.37142
ZAP70	H75	C6	3.11984	2.53596	3.15409	3.00685	3.0828	2.84297	2.94241
PSMD12	H88	C2	3.11881	1.95774	1.56998	1.7503	1.44977	1.17043	1.9707
LAT	H74	C6	3.11572	2.27589	2.44419	2.37029	3.03444	2.40838	2.66569
PAK2	H25	C1	3.1116	1.70127	2.43444	2.2267	1.73266	1.70303	1.97292
PAPSS1	H91	C5	3.11126	1.13723	0.500774	1.80418	0.201485	0.865601	1.17145
PSMC3	H87	C2	3.11126	1.98707	2.13025	1.79293	1.81753	1.31614	2.0165
CSF2	H49	C6	3.10955	2.9649	3.25404	3.13598	2.45564	2.9361	3.305
TUBB	H62	C5	3.10921	0.0723821	0.118502	0.191573	0.344773	0.0271382	0.111915
CRTC2	H89	C3	3.10784	1.57819	0.864842	1.14282	1.70099	1.30574	1.9022
QKI	H65	C3	3.10784	1.10667	1.25402	1.43232	1.46921	1.46644	1.04485
TNFRSF1B	H87	C2	3.10681	1.89293	2.22914	2.26787	1.56051	1.122	2.13171
HDAC3	H15	C4	3.10612	2.46712	2.27515	2.36686	2.09582	2.35672	2.75625
ACTR3	H20	C5	3.10544	1.33452	1.81492	1.0646	0.979455	1.10336	1.78239
CCT7	H72	C1	3.10407	1.37253	1.1673	1.95985	2.6547	2.84704	2.09766
COL1A2	H37	C3	3.10373	1.43155	1.33938	0.863147	1.05352	1.68711	1.87544
RIPK2	H29	C6	3.10339	3.26347	2.41039	2.98431	2.54366	2.49001	3.72053
MAP2K3	H89	C3	3.10202	1.62729	1.6372	1.40316	1.48372	1.31996	1.94002
CCT4	H67	C3	3.10099	1.2585	0.985429	2.43061	1.99766	2.88405	1.58005
FKBP4	H35	C2	3.09758	1.83173	1.80634	2.42216	1.2535	1.54945	1.80368
TOLLIP	H65	C3	3.09758	1.34642	0.901227	1.71126	1.38578	1.50342	1.17594
LY96	H65	C3	3.09655	1.30494	0.757858	1.65718	1.29703	1.28342	1.33192
LEP	H28	C4	3.09485	2.56484	2.74266	2.68266	2.20086	2.90803	2.78425
SMURF1	H7	C2	3.09382	2.19234	1.75066	1.58159	1.65164	2.14464	2.14942
LRRK2	H7	C2	3.09212	2.60152	1.44458	1.49741	1.50752	1.67475	2.80532
BAX	H1	C1	3.09144	2.01993	1.62501	1.90459	1.95809	1.92782	2.32642
NOS1	H16	C4	3.0911	2.38371	2.24334	2.63339	1.7088	2.23009	2.62149
CSNK1D	H18	C2	3.09007	2.00062	1.34907	1.83667	1.30515	1.96185	2.20715
CSNK2A1	H15	C4	3.08735	2.33865	2.04722	2.21145	1.7621	3.49244	2.20347
RANBP2	H43	C1	3.08701	1.6323	2.06288	1.44693	2.24948	1.99589	1.50001
PRKAA1	H19	C2	3.08565	1.46333	1.51926	2.00372	1.01531	1.9561	1.63864
ARID1A	H73	C1	3.0853	2.07188	2.13587	1.4155	2.92098	2.54289	2.39085
CASP9	H65	C3	3.0853	1.20047	1.27495	1.81374	1.6736	1.4391	1.06645
DNM2	H47	C1	3.08428	1.90096	2.51388	2.41945	2.94191	2.20607	2.54932
PARK7	H6	C4	3.08326	2.977	1.81251	1.44811	1.60665	2.28793	3.49572
PSMD6	H88	C2	3.08292	1.96149	1.6341	1.75242	1.72986	1.05283	1.94596
CCT5	H6	C4	3.08156	2.46754	0.832217	1.63742	1.88527	2.32797	3.00147
COPS5	H44	C1	3.08054	1.9265	1.80874	1.85503	2.15466	1.77101	2.28625
AGO1	H18	C2	3.07986	1.86079	1.88125	1.87	1.20026	2.19871	2.0681
PRKAG1	H19	C2	3.07918	1.59547	1.47507	2.21487	0.954991	2.10481	1.72277
BAD	H9	C3	3.07782	1.67938	1.77038	1.79496	1.22896	1.64104	1.63654
HDAC2	H30	C4	3.07782	2.80344	2.38298	2.61978	2.28195	3.15683	2.91679
PSMD14	H87	C2	3.07714	2.19615	1.61506	1.85938	1.72602	1.33302	2.35517
MEF2D	H41	C3	3.07511	1.3226	1.56224	1.50422	1.5643	1.7067	1.44648
PSMB2	H1	C1	3.07103	2.00216	1.68142	1.80146	1.88794	2.17728	2.14131
VAMP2	H7	C2	3.07002	2.06628	1.74416	1.63138	1.12305	2.48588	2.21269
EPHA2	H71	C1	3.06832	1.75825	1.66048	1.96937	2.15537	2.3335	1.99026
RPS6KA1	H70	C1	3.06595	1.70355	1.9043	2.03575	2.12797	1.9901	1.93132
CCT3	H67	C3	3.06527	1.46092	1.12131	1.58717	1.84936	2.28116	1.68753
CASP7	H60	C3	3.06392	1.42183	1.57748	1.55111	1.26573	1.37991	1.69579
TCP1	H72	C1	3.06392	1.8872	0.987343	1.92793	2.63722	2.91777	2.93253
PPP2R2A	H7	C2	3.06358	1.9071	1.43491	1.57785	1.5425	2.47384	2.10779
COL1A1	H22	C3	3.06324	1.43433	1.1799	0.926851	1.72073	1.70372	1.83447
PXN	H26	C1	3.06054	2.05177	2.40403	2.00939	2.2056	2.37055	2.46738
SMURF2	H91	C5	3.05918	0.925706	0.464303	0.533934	0.340639	1.32939	1.15811
FOSL1	H59	C2	3.05884	1.97438	1.52326	1.50215	1.55926	1.56337	2.34953
NOS2	H15	C4	3.05749	2.75007	2.28403	2.35056	2.10711	2.05954	2.57822
RAC3	H13	C1	3.05715	2.25794	2.46235	2.52834	1.82155	2.49256	2.37447
PSEN2	H89	C3	3.05479	1.69682	1.37418	1.27792	1.65098	1.49539	1.96706
TIMP1	H7	C2	3.0531	1.79909	1.59145	1.69054	1.57158	2.07573	2.26658
CD2AP	H40	C3	3.05243	0.834068	1.79355	1.55973	1.00104	1.3741	0.990637
CRKL	H12	C1	3.05209	1.86482	2.48079	1.98564	1.84344	2.19694	2.373
CBL	H75	C6	3.05175	2.69669	2.94191	3.03044	2.85823	3.19559	3.05908
CD14	H90	C5	3.05141	1.09576	1.01036	1.50897	1.1297	1.17199	1.54209
RBX1	H1	C1	3.0504	2.25873	1.95453	1.81438	1.73735	2.02398	2.59119
TBX21	H74	C6	3.0477	2.39275	2.32876	2.89881	3.07488	3.09738	2.4373
GSN	H21	C3	3.04602	1.24909	1.56128	1.31019	1.24619	1.48528	1.59324
CAMK4	H40	C3	3.04568	0.961072	1.88086	1.13308	1.45229	1.66524	1.14575
BCAR1	H27	C1	3.044	2.37849	2.45163	2.37114	2.30822	2.65221	2.65954
ADAM17	H21	C3	3.04299	1.43215	1.72765	1.07856	1.21454	1.40079	1.73029
JUNB	H1	C1	3.04231	2.01243	1.77846	1.61637	1.74356	2.12515	2.38103
CUL1	H6	C4	3.04198	2.35497	1.95215	2.30016	1.7565	1.64447	2.7954
ITGB2	H14	C4	3.04164	2.26536	2.61393	2.53179	1.98117	2.5418	2.94107
ACTR2	H60	C3	3.0413	2.08053	1.2636	0.903521	0.831662	1.07102	2.4479
KLF4	H9	C3	3.04029	1.59329	1.7542	1.36757	1.46341	1.60083	1.93982
ZYX	H61	C5	3.03996	1.27377	0.93928	0.914167	0.915145	1.34832	1.60902
NTRK1	H24	C1	3.03928	1.57883	2.08955	1.68095	2.01447	2.04859	1.91846
PSMD11	H89	C3	3.03827	1.86848	1.37801	1.6968	1.8216	1.16578	1.75488
PRKAA2	H20	C5	3.03794	1.25264	1.35102	1.59088	0.763202	1.26665	1.37488
NOTCH2	H19	C2	3.0376	2.17041	1.64025	1.33808	1.09532	2.28307	2.12114
DVL1	H36	C2	3.03558	1.93565	1.36533	1.54733	1.40907	1.71574	2.36322
CAMK2D	H1	C1	3.03491	2.06911	2.1322	1.75793	1.60582	1.98656	2.29647
ITGA6	H8	C3	3.03491	1.45685	1.62118	1.26976	1.01049	1.68054	2.20249
PAFAH1B1	H88	C2	3.03357	1.81878	1.86383	1.87814	1.50016	1.41351	1.96456
BIRC5	H25	C1	3.0329	1.94955	2.28128	2.08817	1.66823	1.92574	2.07345
UBE2I	H13	C1	3.03189	2.64337	2.82915	2.11263	2.14359	2.20948	2.48691
MEF2A	H10	C1	3.03122	1.85618	1.94499	1.27781	1.56359	1.71462	2.05108
ACTA1	H10	C1	3.03088	1.64804	1.93818	1.46803	1.61133	1.66653	2.18712
KAT5	H4	C1	3.03055	2.31803	1.98805	1.92526	1.88837	2.4916	2.03317
APOB	H42	C3	3.03021	1.41284	1.32753	1.41821	1.74597	2.13376	1.48242
PRKDC	H72	C1	3.02987	1.79234	1.883	2.03482	2.83132	2.42256	2.02413
AP3B1	H64	C5	3.02954	0.582333	1.30112	1.58483	1.64043	0.995233	0.846063
EIF4E	H45	C1	3.02954	1.7089	2.19371	2.14192	2.04838	2.40283	1.79492
PIK3R3	H44	C1	3.02954	1.78717	1.8351	1.97421	1.78201	2.04205	2.16781
CEBPA	H6	C4	3.02786	2.32875	1.75204	1.75459	1.95278	1.84339	2.80329
IFNAR1	H27	C1	3.02753	2.37308	2.43378	1.97042	2.36234	2.65314	2.84921
PEBP1	H61	C5	3.02753	1.10715	1.77733	1.35799	0.831144	0.60678	1.20139
DNAJC6	H67	C3	3.02685	0.88272	1.42658	1.75301	1.99266	2.05066	1.18692
CAMK2G	H6	C4	3.02618	2.95367	2.12077	1.7541	1.67593	2.14888	2.39286
PTGS2	H14	C4	3.02618	2.64743	2.60383	2.27728	1.937	2.55652	2.59343
PSMA4	H87	C2	3.02451	2.35716	1.89745	2.01284	1.75209	1.21288	2.54447
GNAO1	H45	C1	3.0235	1.51032	2.49531	2.10459	2.30708	2.22055	1.8745
HSP90B1	H72	C1	3.02317	1.84146	1.83945	2.24041	2.1415	2.6671	2.20329
MAF	H10	C1	3.02283	1.58705	2.24874	1.31156	1.48017	1.64519	1.85471
PPP3R1	H18	C2	3.02283	2.07814	1.74052	1.62583	0.762541	1.90905	2.39555
HSPA1L	H67	C3	3.02149	1.46184	0.524232	2.77807	1.75985	3.48061	1.43892
DVL3	H89	C3	3.02082	1.54604	1.37326	1.45157	1.43004	1.47292	1.87042
ACAA1	H64	C5	3.02015	0.689504	0.702466	1.48572	1.09146	1.70385	1.22011
PSMC6	H88	C2	3.01881	1.97986	1.66803	1.81969	1.77198	1.24774	1.98934
CALM1	H25	C1	3.01848	1.68514	2.82986	1.92097	1.54827	2.56482	1.857
CAMK2A	H11	C1	3.01848	1.64674	2.55273	1.77285	1.56837	1.95294	1.91778
RPTOR	H23	C3	3.01781	1.58291	1.91413	1.86508	1.52138	1.73415	1.485
PSMB10	H88	C2	3.01747	2.00202	1.62498	1.74394	1.71624	1.00545	1.9895
CDK5R1	H36	C2	3.01647	1.68378	1.39906	1.69791	0.797765	1.81329	2.24014
DYNC1I2	H70	C1	3.01547	1.7262	2.02305	2.00972	2.73219	1.65736	1.96311
FGF1	H87	C2	3.01547	2.29362	2.20424	1.07176	1.13418	1.21276	2.35342
CSNK1E	H90	C5	3.01513	1.4248	1.04078	1.58727	1.2978	1.23468	1.46055
FKBP1A	H25	C1	3.01513	1.58528	2.57418	1.85735	1.65759	2.13997	1.78018
PSMB6	H88	C2	3.01513	2.02938	1.55478	1.69382	1.45551	1.28168	2.01492
ERLIN2	H62	C5	3.01446	0.0756854	0.314043	0.238885	0.914224	0.291527	0.222288
PSMA6	H87	C2	3.01446	2.3577	1.63812	2.02129	1.72417	1.28301	2.45134
TGOLN2	H63	C5	3.01279	0.332062	1.36437	0.961681	1.12296	0.416921	0.749375
PRKCQ	H75	C6	3.01179	2.38962	3.10462	3.00774	2.97922	3.07332	2.63209
CREM	H6	C4	3.01145	3.72282	1.4053	1.42619	1.72064	1.51009	4.32055
COL3A1	H91	C5	3.01112	0.805074	0.755705	0.367665	0.781897	1.3167	1.24343
DSN1	H62	C5	3.00811	0.771661	0.513211	1.01681	0.833458	0.651823	1.02578
WNT1	H39	C5	3.00778	1.30154	1.24455	0.981088	1.19894	1.19638	1.32953
ITGAM	H49	C6	3.00711	2.58514	2.71344	3.27718	2.7598	3.45666	3.31608
MMP2	H15	C4	3.00645	2.57342	2.37374	2.31089	1.83516	2.72163	2.6678
ELK1	H39	C5	3.00511	1.03575	1.6259	1.35481	0.998025	1.0882	1.01766
TCF3	H20	C5	3.00378	1.29986	1.2584	1.53807	1.0307	1.37347	1.26305
IL1A	H5	C1	3.00278	2.52337	2.2544	2.46639	1.78814	2.16164	2.24734
TGFBR2	H9	C3	3.00244	1.64822	1.80773	1.3546	1.28914	1.61764	1.89241
PELP1	H65	C3	2.99978	0.916533	1.41673	1.22994	1.06208	2.13642	1.11392
GNB5	H61	C5	2.99944	1.00845	1.69069	1.12552	0.418712	1.08092	1.35221
PDGFRA	H2	C1	2.99944	1.75748	1.65175	1.58421	1.48667	1.93867	1.98439
LRP2	H20	C5	2.99911	1.09441	1.70138	1.02957	0.9124	1.25486	1.66699
TNFRSF1A	H51	C6	2.99878	3.47117	3.62111	2.82214	2.00724	2.14073	4.0578
ARNT	H35	C2	2.99778	1.97732	1.54961	1.81511	1.69871	1.80961	2.39049
PPP5C	H63	C5	2.99744	0.71574	0.683675	1.53551	0.735676	0.928553	0.791099
PRKAB1	H38	C5	2.99478	1.13818	1.02198	1.56776	0.607107	1.09539	1.0077
RANGAP1	H22	C3	2.99478	1.61939	1.99554	1.28018	1.62916	1.42907	1.29244
MAP3K3	H21	C3	2.99411	1.40271	1.97432	1.50173	1.15335	1.35599	1.53766
PKM	H36	C2	2.99378	1.48636	1.43129	2.14666	1.02534	1.75068	1.78823
HIP1R	H63	C5	2.99345	0.394253	1.23797	0.644236	1.22188	0.824036	0.789954
CDC25C	H36	C2	2.99245	1.84734	1.72381	1.58139	0.923955	1.67476	2.00096
TFRC	H72	C1	2.99245	1.87036	1.58398	2.1771	2.21709	2.66843	1.86726
GAK	H68	C3	2.99179	1.11623	1.88934	1.63681	2.43655	2.24276	1.37789
ISG15	H74	C6	2.99179	2.45058	2.398	2.46778	3.02585	2.98746	2.88076
HSPA2	H67	C3	2.99145	1.30979	1.01196	2.0021	2.0154	2.19869	1.50603
AURKB	H43	C1	2.98879	1.68221	1.52567	1.79401	1.74933	1.69879	1.92715
PLG	H8	C3	2.98647	1.48087	1.67924	1.32072	1.26426	1.57728	1.8038
STAM2	H71	C1	2.98614	1.49392	2.00929	1.8437	1.84139	2.94047	1.7466
NPM1	H70	C1	2.9858	1.62577	1.89128	1.83453	2.11592	2.29018	1.94004
SHH	H24	C1	2.98448	1.71433	1.97974	1.86264	1.9403	1.74525	1.88247
TLE3	H21	C3	2.98248	1.59815	1.55644	1.44044	1.3719	1.38304	1.31356
IKZF1	H51	C6	2.98182	3.47766	2.33876	2.1873	1.45439	5	3.60478
TSC1	H20	C5	2.98116	1.33363	1.71996	1.42497	0.867399	1.40893	1.24689
CDK2	H14	C4	2.9785	2.45349	2.46845	2.71054	1.971	2.53502	2.73827
CTBP1	H5	C1	2.97618	2.24414	2.09344	1.94694	1.72049	2.77974	2.45811
DVL2	H23	C3	2.97552	1.56899	1.41664	1.67468	1.73024	1.57526	1.85406
PICALM	H64	C5	2.97552	0.787633	1.00664	1.22377	1.72185	1.37182	1.0542
CFL1	H39	C5	2.96923	1.13019	1.2105	0.939	1.02511	1.0168	1.29342
GNG2	H27	C1	2.96328	2.0423	2.79507	2.24496	2.20698	2.05299	2.58954
MMP1	H3	C1	2.96328	1.89787	1.67379	1.54416	1.79658	2.25256	2.10721
UBR4	H62	C5	2.96295	0.117709	0.636265	0.36247	0.527219	0.575023	0.0415758
WWTR1	H61	C5	2.96229	1.19104	1.08961	0.714683	0.825438	1.22791	1.31131
BTK	H5	C1	2.96163	2.47069	2.38825	2.05888	1.62885	2.82336	2.38975
INSR	H13	C1	2.96064	2.18632	2.17154	2.51202	2.11181	2.50859	2.30705
RASA1	H73	C1	2.96064	2.0241	2.34435	2.54408	2.35427	2.70985	2.37898
SH3GL2	H74	C6	2.95998	2.16463	2.59872	2.53971	3.05303	2.33415	2.86359
TRAF3	H29	C6	2.95932	3.1097	3.26682	2.7802	2.06142	2.63689	3.52599
ESRP1	H62	C5	2.95899	0.00864696	0.0114747	0.144874	0.10894	0.00841753	0.0258622
WASF1	H91	C5	2.95734	1.01514	0.972044	0.780121	0.422614	0.817071	1.29304
TF	H66	C3	2.95569	1.24705	1.12009	1.4696	1.88512	2.08487	1.3609
ALB	H5	C1	2.95536	2.12749	2.15797	2.08732	1.97724	2.56844	2.46041
WNT5A	H40	C3	2.95404	1.27976	1.59909	1.40213	1.49116	1.34059	1.41305
CD40LG	H28	C4	2.95371	2.59291	3.15684	2.81416	2.34887	2.48314	2.81607
CD40	H77	C6	2.95338	3.87339	4.09069	4.01803	2.93061	3.57711	4.02771
NCSTN	H59	C2	2.9514	2.07047	2.09435	1.61589	0.999867	1.19492	1.82882
RALA	H20	C5	2.95074	1.24794	1.30116	1.1881	0.914981	1.72187	1.53194
NEDD4L	H19	C2	2.95009	2.1183	1.64797	1.18072	0.919762	2.15927	1.89172
SOX9	H21	C3	2.9491	1.39898	1.44664	1.39248	1.34924	1.49668	1.61369
GNAZ	H45	C1	2.94679	1.50439	2.73279	2.0867	2.36941	2.07857	1.88452
DNAJC3	H66	C3	2.94548	0.822776	0.680955	1.62656	1.19664	2.27161	0.927373
IRF5	H77	C6	2.94515	3.14672	3.52268	3.68144	4.76342	4.11273	3.28793
CTNND1	H37	C3	2.94449	1.30156	1.5117	1.33925	1.07729	1.52427	1.87777
IRF2	H76	C6	2.94449	3.01132	3.52236	3.21092	3.57705	3.63319	3.21292
DNM1	H10	C1	2.94153	1.48416	1.98137	1.72091	1.7233	1.56294	1.96447
MOV10	H37	C3	2.94153	1.5365	1.37725	1.29807	0.738911	1.66924	2.18391
AGO3	H19	C2	2.94054	1.78943	1.83065	1.81035	1.10926	2.0491	1.93235
IRF9	H76	C6	2.93956	3.00272	3.55065	3.36155	3.80433	3.65295	3.01634
NCK2	H35	C2	2.93792	2.16054	1.48146	2.33668	1.48975	1.65306	2.39573
FXR1	H91	C5	2.93759	2.09794	0.955394	0.689404	0.385502	0.780138	0.731871
ACTN1	H8	C3	2.93693	1.56527	1.86929	1.33386	1.0641	1.51497	2.07912
TP53BP1	H23	C3	2.93594	1.54619	1.4402	1.40725	1.7465	1.99215	1.88714
HCK	H14	C4	2.93562	2.21	2.05992	2.53975	2.40784	2.70472	2.95729
CAP1	H91	C5	2.93496	0.836147	0.853799	0.501062	0.911039	0.538645	1.22685
HFE	H63	C5	2.93496	0.663774	0.743735	0.559778	1.20568	1.54437	0.551415
TNRC6B	H37	C3	2.9343	1.57029	1.37052	1.21952	0.585551	1.51631	1.9682
IFNB1	H75	C6	2.93365	2.73471	3.04228	2.78545	3.35146	3.07871	3.24677
UBE2D3	H17	C2	2.93332	1.98716	2.13447	2.48859	1.34446	2.36056	2.18408
LPL	H8	C3	2.93299	1.63252	1.72076	1.42785	1.17132	1.53035	1.55759
AGO4	H19	C2	2.93266	1.78884	1.8229	1.80902	1.1281	2.0512	1.93264
ANGPT1	H7	C2	2.93037	1.89418	2.05713	1.92266	1.30653	2.08488	2.21462
DNAJA3	H68	C3	2.92938	1.39687	1.64231	2.09771	1.85816	2.71273	1.654
VCAM1	H76	C6	2.92938	2.91893	3.46079	2.96932	3.34992	3.27267	3.08403
THRB	H39	C5	2.92742	1.05559	1.52622	1.04121	0.972465	0.923502	1.20097
TNRC6A	H37	C3	2.92742	1.54605	1.43844	1.38317	0.687692	1.55421	1.97287
IL4R	H14	C4	2.92643	2.48141	2.66137	2.17461	2.22738	2.7284	2.79004
SMARCB1	H46	C1	2.92611	1.99705	2.15656	1.59439	2.77017	2.10998	2.33498
EZR	H13	C1	2.92447	2.11834	2.22163	2.22268	1.96433	2.49874	2.54685
QSOX1	H62	C5	2.92447	1.61628e-08	3.03657e-07	1.42265e-05	2.5335e-05	1.37464e-07	9.26152e-06
ITGA4	H1	C1	2.92316	2.1352	1.89132	1.6726	1.67389	2.24727	2.38643
SMAD1	H21	C3	2.9225	1.41374	1.83263	1.24459	0.947963	1.43047	1.48245
TNRC6C	H37	C3	2.92054	1.47621	1.32015	1.24272	0.651683	1.48968	1.86131
MYD88	H74	C6	2.91989	2.68182	2.36416	2.92274	2.93144	2.88126	2.72654
TAB1	H25	C1	2.91956	1.89605	2.24716	2.01043	1.80244	1.84828	2.21106
BIN1	H64	C5	2.9176	0.895318	1.04904	1.06279	1.48031	1.06982	1.40843
WDR5	H34	C2	2.91367	1.80727	1.40444	2.32212	1.61759	2.20813	2.27251
SUMO1	H29	C6	2.91269	2.99948	2.85229	2.38137	2.28752	3.08411	2.79303
FOXA1	H59	C2	2.91171	1.71987	1.2845	1.63646	1.56136	1.46475	2.10177
RANBP9	H65	C3	2.91171	0.826383	1.1732	1.14404	1.87355	1.89303	1.10733
SMARCD3	H40	C3	2.91074	1.60615	1.25497	1.29678	1.58964	1.40921	1.26685
RAB11A	H66	C3	2.90845	1.34129	1.28353	1.81935	0.855851	1.94729	1.30755
CAPZA1	H63	C5	2.90682	0.217207	0.697283	0.531371	1.46698	0.720119	0.644926
PKN1	H38	C5	2.90584	1.06927	0.986654	1.09988	0.74975	0.982642	1.31948
CUL3	H59	C2	2.90519	1.69858	1.86106	2.14975	1.4166	1.47604	1.73149
PRKAG2	H67	C3	2.90519	1.31448	1.35631	2.11848	0.896308	2.22831	1.68712
TFF1	H39	C5	2.90454	1.08838	1.33739	0.696632	1.13913	1.01433	1.14942
FADD	H46	C1	2.90388	2.03604	1.98865	2.63986	2.2247	2.07037	2.25839
PIAS1	H46	C1	2.9016	2.22822	2.00975	2.25251	2.65949	1.98971	2.39726
LAMTOR2	H62	C5	2.89802	0.829509	0.196194	0.285226	1.00528	0.0669171	0.0248386
BCL9	H62	C5	2.89769	0.0255037	2.12098	0.980692	0.000164018	0.0722653	0.0244254
IRAK1	H72	C1	2.89672	1.48649	1.85365	3.03829	2.84983	3.35011	1.61052
AP2M1	H74	C6	2.89639	2.25393	2.36822	2.93865	2.93389	2.5591	2.48648
A1BG	H62	C5	2.89476	0.152624	0.0901844	0.0698919	0.222927	0.224562	0.260127
LEFTY2	H38	C5	2.89476	0.69213	1.08295	1.04694	0.564553	0.991235	1.05548
KITLG	H8	C3	2.89444	1.43393	1.73678	1.33123	1.19933	2.10738	1.68705
SRF	H17	C2	2.89444	2.31786	1.68812	2.02713	1.68108	1.9662	2.49715
RAB5C	H62	C5	2.89411	0.311761	0.454155	1.17867	0.0910253	1.16205	0.36376
PRKAB2	H62	C5	2.89379	0.00735541	0.00279991	0.227058	0.000117311	0.187307	0.0113565
CEP290	H90	C5	2.89281	1.31214	1.50747	1.2422	1.01425	0.293582	1.19821
RARA	H87	C2	2.89086	1.98659	2.1901	1.33763	1.68436	1.35075	2.16092
GJA1	H21	C3	2.89021	1.1531	1.6977	1.44517	1.22798	1.68783	1.36094
MARK3	H62	C5	2.88989	0.77581	0.525026	0.653872	0.675639	1.1798	0.709338
PIAS3	H21	C3	2.88989	1.58947	1.54464	0.961648	1.32253	1.46201	1.72214
ORM2	H62	C5	2.88956	0.563576	0.0171464	1.51285	4.17962e-06	1.39421	0.791217
SOCS1	H50	C6	2.88956	3.212	3.706	2.65809	2.63747	3.5683	3.80766
IGF2R	H65	C3	2.88891	0.891098	1.27719	1.43746	1.04084	1.88663	1.06773
RPS6KA3	H4	C1	2.88891	2.10085	1.91641	2.08231	1.97079	1.95026	2.34125
CSNK2A2	H17	C2	2.88859	1.8423	1.65022	2.19108	1.41846	3.06727	2.00955
UBBP4	H63	C5	2.88859	0.195644	0.566159	0.748606	1.35554	1.12954	0.260971
TRIM25	H60	C3	2.88664	2.28972	0.740089	1.0727	1.10351	1.44324	1.96006
VAMP7	H39	C5	2.88501	0.994966	1.23598	1.1772	0.546336	1.48374	1.11975
IRF6	H76	C6	2.88372	2.91829	3.47631	3.06551	3.61665	3.4481	2.9288
SQSTM1	H4	C1	2.88372	2.17001	2.14074	2.0375	1.74657	1.97452	2.41125
PSMA2	H87	C2	2.88209	1.81231	2.04531	2.13398	2.05405	1.07972	2.01626
PSMD8	H88	C2	2.87982	1.95682	1.62248	1.74669	1.71633	1.12612	1.93464
IGFBP7	H63	C5	2.87917	0.624352	0.665114	0.701684	0.919616	1.23005	0.735599
KPNA2	H90	C5	2.87852	1.33332	1.0032	0.670914	1.56565	1.02058	1.46412
CSF2RA	H13	C1	2.87788	2.34763	2.4678	2.0038	2.13248	2.71881	2.85962
CNKSR1	H62	C5	2.87723	0.727347	0.16601	0.445798	0.01378	0.78192	0.826484
SYT1	H20	C5	2.87723	1.48231	1.63528	0.757137	0.476556	1.53886	1.6109
IL13	H49	C6	2.87658	2.99103	2.89537	2.84019	2.61733	2.81937	3.16655
BMP2	H5	C1	2.87593	2.33462	1.97776	2.06718	2.00063	2.15026	2.42299
PSMB3	H88	C2	2.87593	1.98417	1.63648	1.74404	1.72215	1.03973	1.99217
IL3	H14	C4	2.87496	2.30768	2.59054	2.6855	1.95514	2.58349	2.81287
EDN1	H12	C1	2.87464	2.10088	2.47401	2.02924	1.73854	2.16853	2.55864
GATA4	H25	C1	2.87464	1.94329	2.14576	1.81236	1.96443	2.02589	2.14613
MAPK6	H62	C5	2.87399	0.439895	0.571831	0.485036	0.761427	0.466764	0.579797
OCRL	H20	C5	2.87399	1.20392	1.33626	1.46609	0.72414	1.46757	1.39655
CCNA2	H19	C2	2.87366	1.88107	1.33427	1.29823	1.22629	1.99916	2.27048
HMOX2	H91	C5	2.87334	1.12277	0.555974	1.01122	0.84285	0.746951	1.00073
CD3G	H75	C6	2.87302	2.34879	3.36284	2.77806	3.17259	2.74431	2.7651
PSMB4	H88	C2	2.87302	1.98085	1.65237	1.76008	1.8376	1.06158	1.98033
PSMB1	H88	C2	2.87269	2.12558	1.70212	1.79972	1.8282	1.18313	1.97596
RXRB	H62	C5	2.87269	0.383983	1.04729	0.194548	0.112749	0.0611567	0.294144
PSMB5	H89	C3	2.87237	1.8833	1.47876	1.59253	1.85021	1.10208	1.78938
PSMB7	H88	C2	2.87107	1.99095	1.62548	1.7346	1.71833	1.03423	1.98742
NKX2-5	H20	C5	2.87075	1.28226	1.64444	0.957901	1.23678	1.24777	1.41089
IDE	H63	C5	2.87043	0.534055	0.661516	0.790056	1.49361	1.01633	0.780208
ROBO1	H62	C5	2.86913	0.643095	0.649042	1.10794	0.414335	0.773054	0.798164
SEM1	H63	C5	2.86881	0.764092	0.694716	0.967305	1.6338	0.335852	0.76088
TEK	H18	C2	2.86816	1.9498	1.66642	1.61021	1.28794	2.00481	2.23514
GNAI1	H26	C1	2.86784	1.66151	2.6681	2.45922	2.25562	2.20127	2.01806
